# Supplementary material for: GsMYB7 encoding a R2R3-type MYB transcription factor enhances the tolerance to aluminum stress in soybean (Glycine max L.)
Source: BMC Genomics. 2022 Jul 22;23:529. doi: 10.1186/s12864-022-08744-w (PMC9306046; doi:10.1186/s12864-022-08744-w)
Supplement: Supplementary file 2 — Additional file 2: Table S6. G7L1VSG7L1_A_Gene_differential_expression. Table S7. WT_AVSG7L1_A_Gene_differential_expression. Table S8. WTVSG7L1_Gene_differential_expression. Table S9. WTVSWT_A_Gene_differential_expression. [file 12864_2022_8744_MOESM2_ESM.xlsx]

## Sheet: Table S6
Table S6. G7L1VSG7L1_A_Gene_differential_expression
gene_id	gene_name	transcript_id	GO	KEGG	KO_ENTRY	EC	Description	FPKM.G7L1_1	FPKM.G7L1_2	FPKM.G7L1_3	FPKM.G7L1_A1	FPKM.G7L1_A2	FPKM.G7L1_A3	fc	log2(fc)	pval	qval	regulation	significant
100305915	LOC100305915	XM_014778321.1;XM_006584417.2;NM_001251754.1	NA	NA	NA	NA	Glycine max uncharacterized LOC100305915 (LOC100305915), mRNA	0.864597	0.300639	0.318268	1.98473	2.05971	0.941069	0.306281	-1.70707	0.0338556	1	down	yes
100776274	LOC100776274	XM_003532143.3	GO:0043231(intracellular membrane-bounded organelle);GO:0008152(metabolic process);GO:0080044(quercetin 7-O-glucosyltransferase activity);GO:0080043(quercetin 3-O-glucosyltransferase activity);GO:0016758(transferase activity, transferring hexosyl groups);GO:0016757(transferase activity, transferring glycosyl groups);GO:0016740(transferase activity)	NA	NA	NA	PREDICTED: Glycine max hydroquinone glucosyltransferase-like (LOC100776274), mRNA	0.338205	0.10929	0.210423	0.987417	0.589407	0.774018	0.282082	-1.82581	0.0234166	0.848104	down	yes
100778984	LOC100778984	XM_014771131.1	GO:0046872(metal ion binding)	NA	NA	NA	PREDICTED: Glycine max E3 ubiquitin-protein ligase HERC2-like (LOC100778984), mRNA	0.063759	0.087695	0.058898	0.521982	0.171296	0.500789	0.178324	-2.48742	0.00317071	0.222085	down	yes
100783559	LOC100783559	XM_006582942.2	NA	NA	NA	NA	PREDICTED: Glycine max IQ domain-containing protein IQM1-like (LOC100783559), mRNA	0.187773	0.102016	0.087386	1.20368	0.44263	0.768598	0.161019	-2.63469	0.00174591	0.140915	down	yes
100783888	LOC100783888	XM_003541475.3	GO:0005634(nucleus);GO:0006355(regulation of transcription, DNA-templated);GO:0006351(transcription, DNA-templated);GO:0003677(DNA binding)	NA	NA	NA	PREDICTED: Glycine max NAC domain-containing protein 73-like (LOC100783888), mRNA	0.191225	0.010468	0.094987	0.459848	0.58727	0.393959	0.214421	-2.22148	0.0183135	0.727141	down	yes
100789088	LOC100789088	XM_006585111.2	GO:1900865(chloroplast RNA modification);GO:0004519(endonuclease activity);GO:0090305(nucleic acid phosphodiester bond hydrolysis);GO:0003723(RNA binding);GO:0008270(zinc ion binding);GO:0009507(chloroplast)	NA	NA	NA	PREDICTED: Glycine max pentatricopeptide repeat-containing protein DOT4, chloroplastic-like (LOC100789088), partial mRNA	0	0	0	0.886031	0.719983	0	0.000945544	-10.0466	9.82893e-06	0.00171359	down	yes
100789748	LOC100789748	XM_003527673.3	GO:0016021(integral component of membrane);GO:0016020(membrane)	NA	NA	NA	PREDICTED: Glycine max membrane protein-like protein (LOC100789748), mRNA	0.08436	0.01786	0.130465	0.891932	0.529065	0.562788	0.1185	-3.07704	0.000589137	0.0609662	down	yes
100791992	LOC100791992	XM_014764573.1	GO:0071805(potassium ion transmembrane transport);GO:0006813(potassium ion transport);GO:0042391(regulation of membrane potential);GO:0006811(ion transport);GO:0005249(voltage-gated potassium channel activity);GO:0005216(ion channel activity);GO:0034220(ion transmembrane transport);GO:0016020(membrane);GO:0005887(integral component of plasma membrane);GO:0055085(transmembrane transport);GO:000681…	04626(Plant-pathogen interaction)	K05391	NA	PREDICTED: Glycine max putative cyclic nucleotide-gated ion channel 15 (LOC100791992), transcript variant X1, mRNA	0.154525	0.147208	0.240472	0.798967	0.66439	0.602371	0.262754	-1.92822	0.00934495	0.480495	down	yes
100792724	LOC100792724	XM_014765877.1;XM_003541767.3	GO:0004674(protein serine/threonine kinase activity);GO:0005524(ATP binding);GO:0000166(nucleotide binding);GO:0016310(phosphorylation);GO:0016301(kinase activity);GO:0006468(protein phosphorylation);GO:0004672(protein kinase activity);GO:0016021(integral component of membrane);GO:0016020(membrane);GO:0016740(transferase activity);GO:0016740(transferase activity)	NA	NA	NA	PREDICTED: Glycine max probable LRR receptor-like serine/threonine-protein kinase At3g47570 (LOC100792724), transcript variant X2, mRNA	0.064009	0.067062	0.227891	0.607758	0.340858	0.643745	0.22316	-2.16385	0.00986124	0.493763	down	yes
100795027	LOC100795027	XM_003545714.2	GO:0004506(squalene monooxygenase activity);GO:0016126(sterol biosynthetic process);GO:0016021(integral component of membrane);GO:0050660(flavin adenine dinucleotide binding);GO:0005783(endoplasmic reticulum);GO:0016491(oxidoreductase activity);GO:0016020(membrane);GO:0055114(oxidation-reduction process)	00100(Steroid biosynthesis);00909(Sesquiterpenoid and triterpenoid biosynthesis)	K00511	EC:1.14.14.17	PREDICTED: Glycine max squalene monooxygenase (LOC100795027), mRNA	0.040988	0	0.040534	1.06728	0.433587	0.646434	0.0418547	-4.57847	2.25494e-05	0.00342506	down	yes
100795212	LOC100795212	XM_003530931.3	GO:0016021(integral component of membrane);GO:0016020(membrane)	00561(Glycerolipid metabolism)	K01054	EC:3.1.1.23	PREDICTED: Glycine max monoglyceride lipase (LOC100795212), mRNA	0.103843	0.097438	0.162072	0.886675	0.383828	0.496748	0.211179	-2.24346	0.00699283	0.397136	down	yes
100796158	LOC100796158	XM_003536515.3	GO:0004674(protein serine/threonine kinase activity);GO:0005886(plasma membrane);GO:0006468(protein phosphorylation);GO:0005524(ATP binding);GO:0004672(protein kinase activity);GO:0016021(integral component of membrane);GO:0016020(membrane)	NA	NA	NA	PREDICTED: Glycine max putative receptor-like protein kinase At4g00960 (LOC100796158), mRNA	0.036793	0.04812	0	0.504688	0.520715	0.497756	0.0629841	-3.98887	0.00013564	0.0172638	down	yes
100796170	LOC100796170	XM_003521364.3;XR_001387568.1;XR_001387569.1	NA	NA	NA	NA	PREDICTED: Glycine max uncharacterized LOC100796170 (LOC100796170), transcript variant X1, mRNA	0.253567	0.321672	0.480556	1.05871	0.912797	1.43518	0.305399	-1.71123	0.0287838	0.955534	down	yes
100796797	LOC100796797	XM_006583553.2	GO:0016021(integral component of membrane);GO:0016020(membrane)	NA	NA	NA	PREDICTED: Glycine max LRR receptor-like serine/threonine-protein kinase GSO1 (LOC100796797), mRNA	0	0.000318	0	0.549999	0.314074	0.136203	0.00378324	-8.04616	3.38879e-09	2.22699e-06	down	yes
100800803	LOC100800803	XM_003523826.3	GO:0000145(exocyst);GO:0051601(exocyst localization);GO:0006887(exocytosis);GO:0005886(plasma membrane);GO:0005546(phosphatidylinositol-4,5-bisphosphate binding);GO:0017049(GTP-Rho binding);GO:0006893(Golgi to plasma membrane transport)	NA	NA	NA	PREDICTED: Glycine max exocyst complex component SEC3A-like (LOC100800803), mRNA	0.157772	0.186028	0.056797	0.795827	0.393049	0.788547	0.206369	-2.2767	0.00617088	0.365946	down	yes
100803026	LOC100803026	XM_006601241.2	GO:0007346(regulation of mitotic cell cycle);GO:0004674(protein serine/threonine kinase activity);GO:0005737(cytoplasm);GO:0006468(protein phosphorylation);GO:0005524(ATP binding);GO:0004672(protein kinase activity);GO:0023014(signal transduction by protein phosphorylation);GO:0031098(stress-activated protein kinase signaling cascade);GO:0032147(activation of protein kinase activity)	NA	NA	NA	PREDICTED: Glycine max mitogen-activated protein kinase kinase kinase YODA-like (LOC100803026), mRNA	0.345446	0.586699	0.482735	1.65389	1.0846	1.00806	0.380803	-1.39288	0.0466822	1	down	yes
100803042	LOC100803042	XM_006575524.2;XM_003518406.3	GO:0005622(intracellular);GO:0005886(plasma membrane);GO:0007178(transmembrane receptor protein serine/threonine kinase signaling pathway);GO:0007166(cell surface receptor signaling pathway);GO:0006468(protein phosphorylation);GO:0005524(ATP binding);GO:0004675(transmembrane receptor protein serine/threonine kinase activity);GO:0004672(protein kinase activity);GO:0016021(integral component of mem…	04626(Plant-pathogen interaction);04626(Plant-pathogen interaction)	K13429	NA	PREDICTED: Glycine max chitin elicitor receptor kinase 1-like (LOC100803042), transcript variant X2, mRNA	0.159336	0.194334	0.099199	1.07962	0.407508	0.45852	0.238578	-2.06747	0.0108377	0.517781	down	yes
100803916	LOC100803916	XM_014770159.1;XM_014770158.1	NA	NA	NA	NA	PREDICTED: Glycine max transcription factor bHLH35 (LOC100803916), transcript variant X1, mRNA	0.0984234	0.10697	0.273559	0.797481	0.34057	0.603326	0.277334	-1.8503	0.0285185	0.952561	down	yes
100803921	LOC100803921	XM_014761944.1;XR_001382599.1;XR_001382600.1;XM_003533666.3	NA	NA	NA	NA	PREDICTED: Glycine max uncharacterized LOC100803921 (LOC100803921), transcript variant X3, mRNA	0.136693	0.0357553	0.0477512	0.609075	0.474825	0.222741	0.174406	-2.51948	0.0041554	0.269196	down	yes
100805857	LOC100805857	XM_003547820.3	GO:0006541(glutamine metabolic process);GO:0044210('de novo' CTP biosynthetic process);GO:0003883(CTP synthase activity);GO:0016874(ligase activity);GO:0005524(ATP binding);GO:0000166(nucleotide binding);GO:0006241(CTP biosynthetic process);GO:0006221(pyrimidine nucleotide biosynthetic process)	00240(Pyrimidine metabolism)	K01937	EC:6.3.4.2	PREDICTED: Glycine max CTP synthase-like (LOC100805857), mRNA	0.142236	0.148455	0.075946	0.408175	0.453936	0.660291	0.244856	-2.03	0.0112866	0.533684	down	yes
100806778	LOC100806778	XM_014763435.1	NA	NA	NA	NA	PREDICTED: Glycine max pentatricopeptide repeat-containing protein At5g08305 (LOC100806778), mRNA	0.083388	0.114171	0.058931	0.338042	0.264057	0.194245	0.333212	-1.58549	0.0460116	1	down	yes
100809752	LOC100809752	XM_006585824.2	GO:0042626(ATPase activity, coupled to transmembrane movement of substances);GO:0016887(ATPase activity);GO:0006810(transport);GO:0016021(integral component of membrane);GO:0055085(transmembrane transport);GO:0005524(ATP binding);GO:0000166(nucleotide binding);GO:0016020(membrane)	02010(ABC transporters)	K05658	EC:3.6.3.44	PREDICTED: Glycine max ABC transporter B family member 2-like (LOC100809752), mRNA	0	0	0.019858	0.606693	0.520453	0.271325	0.015915	-5.97347	1.88629e-06	0.00044993	down	yes
100809958	LOC100809958	XM_006573587.2	GO:0006470(protein dephosphorylation);GO:0043169(cation binding);GO:0004722(protein serine/threonine phosphatase activity);GO:0004721(phosphoprotein phosphatase activity);GO:0003824(catalytic activity);GO:0016787(hydrolase activity);GO:0046872(metal ion binding)	NA	NA	NA	PREDICTED: Glycine max probable protein phosphatase 2C 63 (LOC100809958), mRNA	0.243936	0.052914	0.254667	1.01011	0.747151	1.08392	0.195151	-2.35734	0.00560444	0.339227	down	yes
100810141	LOC100810141	XM_014778387.1	NA	04016(MAPK signaling pathway - plant)	K17686	EC:3.6.3.54	PREDICTED: Glycine max probable copper-transporting ATPase HMA5 (LOC100810141), mRNA	0.116666	0.092119	0.129849	0.390235	0.240702	0.341659	0.349887	-1.51504	0.0492911	1	down	yes
100811299	LOC100811299	XM_003555595.3	NA	NA	NA	NA	PREDICTED: Glycine max G-type lectin S-receptor-like serine/threonine-protein kinase RLK1 (LOC100811299), mRNA	0.089369	0.04854	0.011047	0.216706	0.121463	0.258835	0.259057	-1.94866	0.0318343	1	down	yes
100813932	LOC100813932	XM_003536133.3	GO:0016021(integral component of membrane);GO:0016020(membrane)	NA	NA	NA	PREDICTED: Glycine max protein YLS9-like (LOC100813932), mRNA	0.071228	0.041129	0.034598	0.490475	0.474487	0.325025	0.11881	-3.07327	0.000457129	0.0485809	down	yes
100814269	LOC100814269	XM_006586916.2;XM_014761947.1;XM_014761948.1;XM_014761949.1;XM_014761950.1	GO:0007165(signal transduction);GO:0016020(membrane);GO:0016021(integral component of membrane);GO:0016021(integral component of membrane)	NA	NA	NA	PREDICTED: Glycine max uncharacterized LOC100814269 (LOC100814269), transcript variant X1, mRNA	0.194959	0.183944	0.404301	0.593654	0.854596	0.875738	0.331186	-1.59429	0.0350274	1	down	yes
100816755	LOC100816755	XM_014770358.1	NA	NA	NA	NA	PREDICTED: Glycine max uncharacterized LOC100816755 (LOC100816755), mRNA	0.173541	0.141436	0.182363	0.628355	0.487692	0.595659	0.292066	-1.77563	0.0178668	0.713807	down	yes
100819257	LOC100819257	XM_003536139.3	GO:0019438(aromatic compound biosynthetic process);GO:0008757(S-adenosylmethionine-dependent methyltransferase activity);GO:0008171(O-methyltransferase activity);GO:0008168(methyltransferase activity);GO:0032259(methylation);GO:0046983(protein dimerization activity);GO:0016740(transferase activity)	00943(Isoflavonoid biosynthesis)	K13262	EC:2.1.1.150	PREDICTED: Glycine max isoflavone 7-O-methyltransferase-like (LOC100819257), mRNA	0.201551	0.029322	0.066514	0.650345	1.02392	0.201692	0.171048	-2.54753	0.00883454	0.46182	down	yes
100819929	LOC100819929	XM_003517692.3	GO:0071554(cell wall organization or biogenesis);GO:0016413(O-acetyltransferase activity);GO:0005794(Golgi apparatus)	NA	NA	NA	PREDICTED: Glycine max protein ALTERED XYLOGLUCAN 4-like (LOC100819929), mRNA	0.139938	0.101353	0.207546	0.513295	0.524518	0.402356	0.317961	-1.65308	0.0357818	1	down	yes
102668563	BAG6A	XM_006583196.2	GO:0043207(response to external biotic stimulus);GO:0009266(response to temperature stimulus);GO:0006457(protein folding);GO:0009506(plasmodesma);GO:0051087(chaperone binding)	NA	NA	NA	PREDICTED: Glycine max BAG family molecular chaperone regulator 6 (BAG6A), mRNA	0.053447	0.065199	0.089585	0.522477	0.253716	0.631431	0.149736	-2.73951	0.000806532	0.0774848	down	yes
106798064	LOC106798064	XM_014773658.1	GO:0004674(protein serine/threonine kinase activity);GO:0005524(ATP binding);GO:0000166(nucleotide binding);GO:0016310(phosphorylation);GO:0016301(kinase activity);GO:0005886(plasma membrane);GO:0006468(protein phosphorylation);GO:0004672(protein kinase activity);GO:0016021(integral component of membrane);GO:0016020(membrane);GO:0016740(transferase activity)	NA	NA	NA	PREDICTED: Glycine max G-type lectin S-receptor-like serine/threonine-protein kinase RLK1 (LOC106798064), mRNA	0.19892	0.163167	0.127162	0.5941	0.44129	0.401734	0.346346	-1.52971	0.0438755	1	down	yes
MSTRG.10020	LOC100814385	MSTRG.10020.1	NA	NA	NA	NA		1.32269	1.07943	1.08212	4.49135	3.10198	2.41377	0.349905	-1.51496	0.0281521	0.949242	down	yes
MSTRG.10047	LOC100791503	XM_003545003.2	GO:0005764(lysosome);GO:0005615(extracellular space);GO:0051603(proteolysis involved in cellular protein catabolic process);GO:0004197(cysteine-type endopeptidase activity);GO:0008234(cysteine-type peptidase activity);GO:0006508(proteolysis);GO:0008233(peptidase activity);GO:0016787(hydrolase activity)	NA	NA	NA	PREDICTED: Glycine max cysteine proteinase 15A (LOC100791503), mRNA	50.9182	42.2317	48.8693	221.505	263.194	58.8004	0.264634	-1.91793	0.000188158	0.0228437	down	yes
MSTRG.10051	LOC100789925	MSTRG.10051.1;NM_001254206.2	GO:0003824(catalytic activity)	NA	NA	NA	Glycine max abhydrolase domain-containing protein 4-like (LOC100789925), mRNA	9.14159	8.15143	6.9944	18.6053	11.6263	18.8739	0.491108	-1.02589	0.0317579	1	down	yes
MSTRG.10068	LOC100305819	MSTRG.10068.1;XM_006595432.2;NM_001250215.2	NA	NA	NA	NA	Glycine max uncharacterized LOC100305819 (LOC100305819), mRNA	4.63577	7.85828	6.84272	14.7006	20.3231	31.0803	0.289423	-1.78875	0.000841599	0.0797069	down	yes
MSTRG.10087	LOC100817919	XM_003544968.3;MSTRG.10087.2	GO:0016567(protein ubiquitination);GO:0061630(ubiquitin protein ligase activity);GO:0043161(proteasome-mediated ubiquitin-dependent protein catabolic process);GO:0016021(integral component of membrane);GO:0016020(membrane)	NA	NA	NA	PREDICTED: Glycine max E3 ubiquitin-protein ligase ATL23-like (LOC100817919), mRNA	0	0	0	12.1162	18.2402	1.83851	9.2301e-05	-13.4033	3.53666e-18	5.42304e-15	down	yes
MSTRG.10139	LOC100815637	XM_003547244.3	GO:0006833(water transport);GO:0034220(ion transmembrane transport);GO:0015250(water channel activity);GO:0006810(transport);GO:0005215(transporter activity);GO:0016020(membrane);GO:0005887(integral component of plasma membrane);GO:0016021(integral component of membrane)	NA	NA	NA	PREDICTED: Glycine max aquaporin NIP6-1-like (LOC100815637), mRNA	0.709313	1.50753	0.377186	3.18774	3.80704	2.77539	0.271156	-1.8828	0.0137941	0.611823	down	yes
MSTRG.102	LOC102666641	MSTRG.102.1;XM_014761929.1;MSTRG.102.3	NA	NA	NA	NA	PREDICTED: Glycine max uncharacterized LOC102666641 (LOC102666641), mRNA	35.9795	16.4554	15.2662	84.8201	47.6582	46.6095	0.378429	-1.40191	0.00375463	0.250316	down	yes
MSTRG.10211	LOC100807969	XM_006597085.2;XM_003546289.3;MSTRG.10211.3	GO:0030126(COPI vesicle coat);GO:0006891(intra-Golgi vesicle-mediated transport);GO:0006888(ER to Golgi vesicle-mediated transport);GO:0006890(retrograde vesicle-mediated transport, Golgi to ER);GO:0006886(intracellular protein transport);GO:0006886(intracellular protein transport)	NA	NA	NA	PREDICTED: Glycine max coatomer subunit beta'-2-like (LOC100807969), transcript variant X2, mRNA	1.96639	0.909606	1.35634	62.0773	41.2654	58.3139	0.0260083	-5.26488	2.01913e-23	5.41817e-20	down	yes
MSTRG.10262	LOC100795747	MSTRG.10262.1;XM_003546599.3	GO:0007034(vacuolar transport);GO:0005622(intracellular)	04144(Endocytosis)	K12197	NA	PREDICTED: Glycine max ESCRT-related protein CHMP1B (LOC100795747), mRNA	1.50668	0.831027	0	42.7004	40.8394	0	0.0292102	-5.09738	0.00858041	0.452947	down	yes
MSTRG.10307	LOC100805495	XM_006597152.2;MSTRG.10307.2	GO:0016021(integral component of membrane);GO:0016020(membrane)	NA	NA	NA	PREDICTED: Glycine max uncharacterized LOC100805495 (LOC100805495), mRNA	0.673695	0.677562	0.602309	2.48126	0.99058	2.21859	0.341994	-1.54796	0.030146	0.981527	down	yes
MSTRG.10355		MSTRG.10355.1	NA	NA	NA	NA		0.157736	0.182617	0.32526	0.914503	0.686291	0.757944	0.284675	-1.81261	0.0196919	0.7594	down	yes
MSTRG.10444		MSTRG.10444.1	NA	NA	NA	NA		0.397613	0.189887	0.121543	1.98266	0.977187	1.11722	0.176896	-2.49903	0.00239839	0.182578	down	yes
MSTRG.10455		MSTRG.10455.1;MSTRG.10455.2;MSTRG.10455.3	NA	NA	NA	NA		0.732109	0.507731	1.93167	2.67773	3.676	2.38064	0.35796	-1.48213	0.0433928	1	down	yes
MSTRG.10565		MSTRG.10565.1	NA	NA	NA	NA		0.652132	0.352391	0.455916	1.79151	1.07384	1.40397	0.344267	-1.5384	0.0423646	1	down	yes
MSTRG.1071	LOC106794513	XM_014761790.1;MSTRG.1071.1	NA	NA	NA	NA	PREDICTED: Glycine max patatin-like protein 5 (LOC106794513), mRNA	0.270254	0.342956	0.530415	0.976119	1.34718	1.3705	0.310847	-1.68572	0.0347489	1	down	yes
MSTRG.10746	LOC100813864	XM_003546050.3	GO:0008380(RNA splicing);GO:0035145(exon-exon junction complex);GO:0005634(nucleus)	03040(Spliceosome);03013(RNA transport);03015(mRNA surveillance pathway)	K12877	NA	PREDICTED: Glycine max protein mago nashi homolog (LOC100813864), mRNA	1.31754	1.12064	1.67895	5.36915	7.75834	6.83608	0.2054	-2.28349	0.000862766	0.0812337	down	yes
MSTRG.10827	LOC100798048	XM_006597529.2	GO:0016021(integral component of membrane);GO:0016020(membrane)	NA	NA	NA	PREDICTED: Glycine max probable F-box protein At4g22030 (LOC100798048), mRNA	0.504263	0.201246	0.364376	1.41065	0.793185	1.01113	0.33093	-1.5954	0.0373124	1	down	yes
MSTRG.10862	LOC100808680	XM_003547231.3	GO:0098656(anion transmembrane transport);GO:0006814(sodium ion transport);GO:0016021(integral component of membrane);GO:0005215(transporter activity);GO:0016020(membrane);GO:0055085(transmembrane transport)	NA	NA	NA	PREDICTED: Glycine max tonoplast dicarboxylate transporter-like (LOC100808680), mRNA	5.34237	3.16067	4.27049	12.0287	13.599	6.61727	0.397278	-1.33178	0.00770812	0.420694	down	yes
MSTRG.10912	LOC100779273	XM_006597581.2	NA	NA	NA	NA	PREDICTED: Glycine max pre-mRNA-splicing factor CWC25 homolog (LOC100779273), mRNA	4.31839	4.7927	3.95831	9.72921	5.11892	11.9946	0.481302	-1.05499	0.0485603	1	down	yes
MSTRG.10942	LOC106796332	XM_014768312.1	GO:0042744(hydrogen peroxide catabolic process);GO:0006979(response to oxidative stress);GO:0005576(extracellular region);GO:0098869(cellular oxidant detoxification);GO:0004601(peroxidase activity);GO:0055114(oxidation-reduction process);GO:0016491(oxidoreductase activity);GO:0020037(heme binding);GO:0046872(metal ion binding)	00940(Phenylpropanoid biosynthesis)	K00430	EC:1.11.1.7	PREDICTED: Glycine max peroxidase A2-like (LOC106796332), mRNA	24.4561	28.4666	20.8004	93.5367	34.2383	68.7126	0.374096	-1.41852	0.00301276	0.214831	down	yes
MSTRG.11008	LOC100792237	XM_003546261.3	GO:0046983(protein dimerization activity)	NA	NA	NA	PREDICTED: Glycine max transcription factor bHLH147-like (LOC100792237), mRNA	0	0	0	30.5644	28.7413	0	5.53959e-05	-14.1399	2.66888e-08	1.34174e-05	down	yes
MSTRG.11028	LOC100805300	NM_001255679.2	GO:0016998(cell wall macromolecule catabolic process);GO:0006032(chitin catabolic process);GO:0004568(chitinase activity);GO:0005975(carbohydrate metabolic process)	NA	NA	NA	Glycine max chitinase-like protein 2-like (LOC100805300), mRNA	1.61788	2.87839	1.36426	3.24827	7.33365	5.16959	0.375428	-1.41339	0.0404254	1	down	yes
MSTRG.11038	LOC100810115	XM_003546293.3	GO:0009607(response to biotic stimulus);GO:0006952(defense response)	NA	NA	NA	PREDICTED: Glycine max class-10 pathogenesis-related protein 1-like (LOC100810115), mRNA	0.738092	0.844744	0.516481	2.52854	2.08642	2.00305	0.320675	-1.64081	0.0286418	0.953228	down	yes
MSTRG.11120		MSTRG.11120.1	NA	NA	NA	NA		2.14757	1.71382	1.64198	5.63178	4.89627	5.0252	0.353349	-1.50083	0.0189437	0.744817	down	yes
MSTRG.11177	LOC100778922	XM_003546403.3	GO:0043565(sequence-specific DNA binding);GO:0005634(nucleus);GO:0006355(regulation of transcription, DNA-templated);GO:0003677(DNA binding);GO:0003700(transcription factor activity, sequence-specific DNA binding)	NA	NA	NA	PREDICTED: Glycine max homeobox-leucine zipper protein HOX17-like (LOC100778922), mRNA	0.481283	0.208708	0.301621	1.59788	0.765938	1.35266	0.267236	-1.90381	0.0162609	0.672168	down	yes
MSTRG.11291	LOC100796800	XR_418435.2	GO:0022891(substrate-specific transmembrane transporter activity);GO:0005215(transporter activity);GO:0016020(membrane);GO:0022857(transmembrane transporter activity);GO:0016021(integral component of membrane);GO:0055085(transmembrane transport);GO:0006810(transport)	NA	NA	NA	PREDICTED: Glycine max probable inositol transporter 2 (LOC100796800), misc_RNA	1.16801	0.737449	0.89807	4.87714	3.78899	3.80161	0.22446	-2.15547	0.00063394	0.0643959	down	yes
MSTRG.11375	LOC100789064	XM_003546586.3	GO:0004866(endopeptidase inhibitor activity);GO:0010951(negative regulation of endopeptidase activity)	NA	NA	NA	PREDICTED: Glycine max alpha-amylase/subtilisin inhibitor-like (LOC100789064), mRNA	0	0.79297	1.13445	14.1922	21.0823	8.87927	0.0439553	-4.50782	9.74999e-05	0.0129201	down	yes
MSTRG.11411	LOC100527208	MSTRG.11411.1;NM_001249499.1	GO:0009607(response to biotic stimulus);GO:0006952(defense response);GO:0016021(integral component of membrane);GO:0016020(membrane)	NA	NA	NA	Glycine max uncharacterized LOC100527208 (LOC100527208), mRNA	5.75006	2.39178	8.83174	10.4723	26.8205	24.2783	0.269196	-1.89327	0.00162563	0.132524	down	yes
MSTRG.11437	LOC100816003	NM_001255469.2	GO:0055114(oxidation-reduction process);GO:0005622(intracellular);GO:0010181(FMN binding);GO:0016491(oxidoreductase activity);GO:0003824(catalytic activity)	00592(alpha-Linolenic acid metabolism)	K05894	EC:1.3.1.42	Glycine max putative 12-oxophytodienoate reductase 11-like (LOC100816003), mRNA	2.19277	1.46137	0.777276	10.9793	7.35339	8.3129	0.167259	-2.57985	9.71041e-05	0.0129201	down	yes
MSTRG.11568	LOC100775529	MSTRG.11568.1;MSTRG.11568.2;MSTRG.11568.3;XM_014767962.1	GO:0016740(transferase activity)	00480(Glutathione metabolism)	K00799	EC:2.5.1.18	PREDICTED: Glycine max probable glutathione S-transferase parC (LOC100775529), mRNA	5.53829	4.71515	3.76088	27.9664	15.1392	6.95133	0.28386	-1.81675	0.000439404	0.0473218	down	yes
MSTRG.11599	LOC100784629	XM_003546741.3;XM_006598136.2;MSTRG.11599.3	GO:0003006(developmental process involved in reproduction);GO:0005886(plasma membrane);GO:0005886(plasma membrane)	NA	NA	NA	PREDICTED: Glycine max cysteine-rich and transmembrane domain-containing protein A-like (LOC100784629), transcript variant X1, mRNA	0.528208	0.495929	0.322043	3.04213	1.53661	5.65056	0.134177	-2.89779	0.000613254	0.0625295	down	yes
MSTRG.11641	LOC100808852;LOC100809397	XM_014767493.1;XM_003546785.2;MSTRG.11641.1;MSTRG.11641.4;NM_001255686.2	GO:0016788(hydrolase activity, acting on ester bonds);GO:0016788(hydrolase activity, acting on ester bonds)	NA	NA	NA	PREDICTED: Glycine max GDSL esterase/lipase 5-like (LOC100808852), transcript variant X2, mRNA;Glycine max GDSL esterase/lipase 5-like (LOC100809397), mRNA	95.8185	104.929	89.243	593.881	375.837	361.142	0.218358	-2.19523	1.28935e-07	5.2555e-05	down	yes
MSTRG.11657	LOC100820073	XM_003545904.3	NA	NA	NA	NA	PREDICTED: Glycine max uncharacterized LOC100820073 (LOC100820073), mRNA	0.162939	0.493697	0.643676	5.26236	5.50621	0.539731	0.117175	-3.09326	0.00067175	0.0671771	down	yes
MSTRG.11682	LOC100781412	MSTRG.11682.1	NA	NA	NA	NA		0.429981	0.289511	0.275972	2.0701	2.64131	1.87841	0.15798	-2.66218	0.00121526	0.106919	down	yes
MSTRG.11683	LOC100781598	MSTRG.11683.1	NA	NA	NA	NA		1.59947	0.858382	1.01181	7.26238	3.57736	3.14779	0.249851	-2.00086	0.00967872	0.490601	down	yes
MSTRG.11736	LOC100499980	NM_001248204.1	GO:0005768(endosome);GO:0005525(GTP binding);GO:0003924(GTPase activity)	04144(Endocytosis)	K07904	NA	Glycine max uncharacterized LOC100499980 (LOC100499980), mRNA	0.223055	6.18424	6.99507	0.443041	32.5789	37.8451	0.185361	-2.43159	0.0397675	1	down	yes
MSTRG.1179	LOC100793483	MSTRG.1179.2;MSTRG.1179.1;NM_001254048.2	GO:0016787(hydrolase activity);GO:0008152(metabolic process)	NA	NA	NA	Glycine max phosphatase YqaB-like (LOC100793483), mRNA	2.63504	1.46804	2.17375	9.52396	3.47615	7.46474	0.302999	-1.72262	0.00282352	0.205453	down	yes
MSTRG.11797	LOC100812980	MSTRG.11797.1;MSTRG.11797.2;XM_003548321.3	GO:0000145(exocyst);GO:0006887(exocytosis)	NA	NA	NA	PREDICTED: Glycine max exocyst complex component EXO70A1-like (LOC100812980), mRNA	0	0	0	1.08874	2.22173	0	0.000336857	-11.5356	1.97041e-06	0.000465914	down	yes
MSTRG.11837	LOC548046	XM_003547901.3	GO:0016757(transferase activity, transferring glycosyl groups);GO:0016021(integral component of membrane);GO:0016020(membrane);GO:0016740(transferase activity);GO:0046922(peptide-O-fucosyltransferase activity);GO:0036066(protein O-linked fucosylation)	00514(Other types of O-glycan biosynthesis)	K03691	EC:2.4.1.221	PREDICTED: Glycine max uncharacterized LOC548046 (LOC548046), mRNA	3.10763	3.25494	2.8633	2.59587	9.29412	10.0155	0.416503	-1.2636	0.0363592	1	down	yes
MSTRG.11855	LOC100779816	XM_003548339.3;MSTRG.11855.2	GO:0005634(nucleus);GO:0006355(regulation of transcription, DNA-templated);GO:0006351(transcription, DNA-templated);GO:0003677(DNA binding)	NA	NA	NA	PREDICTED: Glycine max NAC domain-containing protein 102-like (LOC100779816), mRNA	0.0144152	0.00922545	0.010325	0.78237	0.386496	0.455682	0.0236311	-5.40317	1.01299e-08	5.8249e-06	down	yes
MSTRG.11856	LOC100780890	MSTRG.11856.1;MSTRG.11856.2;XM_006598797.2;MSTRG.11856.4	GO:0005634(nucleus);GO:0006355(regulation of transcription, DNA-templated);GO:0006351(transcription, DNA-templated);GO:0003677(DNA binding)	NA	NA	NA	PREDICTED: Glycine max NAC domain-containing protein 69-like (LOC100780890), mRNA	3.05553	2.92559	2.42609	10.2567	3.8647	8.69225	0.366608	-1.44769	0.0069153	0.394822	down	yes
MSTRG.11913	WRKY60	MSTRG.11913.1;NM_001251748.1	GO:0043565(sequence-specific DNA binding);GO:0006355(regulation of transcription, DNA-templated);GO:0003700(transcription factor activity, sequence-specific DNA binding)	NA	NA	NA	Glycine max transcription factor (WRKY60), mRNA	1.41607	2.24943	1.613	4.9931	1.89342	5.56837	0.420513	-1.24978	0.0387147	1	down	yes
MSTRG.11989	LOC100306661	XR_418626.2;NM_001251408.1	NA	NA	NA	NA	Glycine max uncharacterized LOC100306661 (LOC100306661), mRNA	8.20107	8.08373	4.80906	49.8251	101.605	12.5269	0.13214	-2.91986	1.77301e-05	0.00277149	down	yes
MSTRG.12000	LOC100775549	XM_003548675.3	GO:0016747(transferase activity, transferring acyl groups other than amino-acyl groups)	00940(Phenylpropanoid biosynthesis);00945(Stilbenoid, diarylheptanoid and gingerol biosynthesis);00941(Flavonoid biosynthesis)	K13065	EC:2.3.1.133	PREDICTED: Glycine max spermidine hydroxycinnamoyl transferase-like (LOC100775549), mRNA	0.695396	0.411921	0.256525	4.34612	2.21412	5.28382	0.114697	-3.1241	4.80347e-05	0.00675444	down	yes
MSTRG.12042	LOC100790324	XM_003548436.3	NA	NA	NA	NA	PREDICTED: Glycine max uncharacterized LOC100790324 (LOC100790324), mRNA	24.2775	29.6176	15.3983	51.5709	32.9776	57.2152	0.487734	-1.03583	0.0236233	0.853754	down	yes
MSTRG.12066	LOC100800534	MSTRG.12066.1;XM_003548838.3	NA	NA	NA	NA	PREDICTED: Glycine max MAP7 domain-containing protein 2-like (LOC100800534), mRNA	0	0	0	7.24094	13.0793	0	0.000217353	-12.1677	7.82489e-07	0.000219104	down	yes
MSTRG.12095	LOC100808335	XM_006598950.2;XM_006598949.2;MSTRG.12095.3	NA	NA	NA	NA	PREDICTED: Glycine max regulation of nuclear pre-mRNA domain-containing protein 1A-like (LOC100808335), transcript variant X1, mRNA	6.86219	3.33221	3.69838	15.9472	10.3715	11.3562	0.367347	-1.44478	0.00154974	0.128286	down	yes
MSTRG.12133	LOC100781073	MSTRG.12133.1;NM_001252790.1	NA	NA	NA	NA	Glycine max uncharacterized LOC100781073 (LOC100781073), mRNA	3.81718	1.98035	3.0561	13.505	5.19942	8.89089	0.318179	-1.65209	0.00455808	0.288927	down	yes
MSTRG.12172	LOC100784831	XM_006599002.2;XM_003548498.3	GO:0006468(protein phosphorylation);GO:0005524(ATP binding);GO:0004672(protein kinase activity);GO:0016021(integral component of membrane);GO:0016020(membrane);GO:0016020(membrane)	NA	NA	NA	PREDICTED: Glycine max probable LRR receptor-like serine/threonine-protein kinase At4g08850 (LOC100784831), transcript variant X2, mRNA	1.99098	2.39014	0.924245	4.25761	2.59869	4.3776	0.473116	-1.07974	0.0499343	1	down	yes
MSTRG.12227		MSTRG.12227.1	NA	NA	NA	NA		1.3036	0.851821	0.99901	6.84109	3.88505	5.21502	0.196709	-2.34587	5.73533e-06	0.00110589	down	yes
MSTRG.12261	LOC100819744	XM_003548547.2	GO:0004674(protein serine/threonine kinase activity);GO:0005524(ATP binding);GO:0000166(nucleotide binding);GO:0016310(phosphorylation);GO:0016301(kinase activity);GO:0006468(protein phosphorylation);GO:0004672(protein kinase activity);GO:0016021(integral component of membrane);GO:0016020(membrane);GO:0016740(transferase activity)	NA	NA	NA	PREDICTED: Glycine max receptor-like protein kinase 5 (LOC100819744), mRNA	3.53291	2.42589	2.85822	6.76661	6.66253	6.02115	0.451259	-1.14797	0.0148039	0.632228	down	yes
MSTRG.12267	LOC100787826	XM_003547703.3	GO:0005516(calmodulin binding);GO:0006952(defense response);GO:0016021(integral component of membrane);GO:0009607(response to biotic stimulus);GO:0016020(membrane)	NA	NA	NA	PREDICTED: Glycine max MLO-like protein 1 (LOC100787826), mRNA	1.68856	1.80273	0.633694	4.95852	3.07612	4.54058	0.330365	-1.59787	0.0168588	0.68805	down	yes
MSTRG.12290	LOC100805677	XM_003548580.3	NA	NA	NA	NA	PREDICTED: Glycine max uncharacterized LOC100805677 (LOC100805677), mRNA	0	0	0	5.04787	8.22775	6.79049	0.000134882	-12.856	7.98624e-22	1.83689e-18	down	yes
MSTRG.12317		MSTRG.12317.1	NA	NA	NA	NA		0.127779	0.179628	0.413369	1.46051	0.687807	0.860227	0.237922	-2.07144	0.0107377	0.514533	down	yes
MSTRG.1237		MSTRG.1237.1	NA	NA	NA	NA		0.368484	0.320933	0.363399	2.76824	1.28496	1.23911	0.206346	-2.27686	0.00501978	0.312654	down	yes
MSTRG.1242	LOC100819392	XM_003517379.3	GO:0006857(oligopeptide transport);GO:0006810(transport);GO:0005215(transporter activity);GO:0016020(membrane);GO:0016021(integral component of membrane)	NA	NA	NA	PREDICTED: Glycine max protein NRT1/ PTR FAMILY 6.3 (LOC100819392), mRNA	93.057	64.2962	40.8506	101.639	346.451	76.2889	0.384829	-1.37771	0.0143436	0.623315	down	yes
MSTRG.12426	LOC100818133	XM_003547842.3	GO:0009451(RNA modification);GO:0004519(endonuclease activity);GO:0090305(nucleic acid phosphodiester bond hydrolysis);GO:0003723(RNA binding);GO:0043231(intracellular membrane-bounded organelle)	NA	NA	NA	PREDICTED: Glycine max pentatricopeptide repeat-containing protein At3g29230-like (LOC100818133), mRNA	2.66933	2.12242	1.83043	6.04275	3.65317	5.24008	0.441399	-1.17985	0.0271667	0.929695	down	yes
MSTRG.1246	LOC100798772	XM_006573669.2	GO:0004575(sucrose alpha-glucosidase activity);GO:0004564(beta-fructofuranosidase activity);GO:0008152(metabolic process);GO:0016798(hydrolase activity, acting on glycosyl bonds);GO:0004553(hydrolase activity, hydrolyzing O-glycosyl compounds);GO:0005975(carbohydrate metabolic process);GO:0016021(integral component of membrane);GO:0016020(membrane);GO:0016787(hydrolase activity)	00052(Galactose metabolism);00500(Starch and sucrose metabolism)	K01193	EC:3.2.1.26	PREDICTED: Glycine max acid beta-fructofuranosidase-like (LOC100798772), mRNA	13.6888	7.97787	4.01509	32.7108	15.7299	32.3583	0.316288	-1.66069	0.00188201	0.148536	down	yes
MSTRG.12508	LOC100809053	XM_006598693.2;NM_001253205.2	GO:0003824(catalytic activity);GO:0003824(catalytic activity)	NA	NA	NA	Glycine max epoxide hydrolase 2-like (LOC100809053), mRNA	4.43128	2.85441	3.54944	11.487	7.31107	8.27281	0.398466	-1.32747	0.019195	0.750668	down	yes
MSTRG.12513	LOC100812263	XM_003547914.3	GO:0005524(ATP binding);GO:0000166(nucleotide binding)	NA	NA	NA	PREDICTED: Glycine max probable mitochondrial chaperone bcs1 (LOC100812263), mRNA	0.208013	0.076193	0.476954	1.31532	0.877229	0.799875	0.252751	-1.98421	0.0186298	0.736073	down	yes
MSTRG.12523	LOC547562	XM_006599301.2;MSTRG.12523.2	GO:0043531(ADP binding);GO:0007165(signal transduction);GO:0006952(defense response)	NA	NA	NA	PREDICTED: Glycine max protein SUPPRESSOR OF npr1-1, CONSTITUTIVE 1 (LOC547562), mRNA	4.99163	4.359	3.39118	12.2823	6.04265	8.50188	0.474427	-1.07574	0.0193048	0.750668	down	yes
MSTRG.12547	LOC100809065	XM_003548850.3;MSTRG.12547.2	GO:0015292(uniporter activity);GO:0055085(transmembrane transport);GO:0016021(integral component of membrane);GO:0016020(membrane)	NA	NA	NA	PREDICTED: Glycine max calcium uniporter protein 2, mitochondrial-like (LOC100809065), mRNA	0.728633	0.224341	0.469386	3.05005	1.94654	2.58158	0.186531	-2.42251	0.00138946	0.118365	down	yes
MSTRG.1256	LOC100803014	XM_003516627.3;MSTRG.1256.2	NA	NA	NA	NA	PREDICTED: Glycine max uncharacterized protein At4g22758-like (LOC100803014), mRNA	1.84186	1.07017	0.604144	2.51966	4.43365	2.5105	0.37441	-1.41731	0.0458337	1	down	yes
MSTRG.12615	NAC23	XM_006599365.2	GO:0005634(nucleus);GO:0006355(regulation of transcription, DNA-templated);GO:0006351(transcription, DNA-templated);GO:0003677(DNA binding)	NA	NA	NA	PREDICTED: Glycine max NAC domain protein (NAC23), mRNA	4.72945	4.06879	3.0468	17.1701	21.4928	7.64112	0.259446	-1.94649	0.000274214	0.0315356	down	yes
MSTRG.12622	LOC100777869	XM_003548014.3	GO:0016639(oxidoreductase activity, acting on the CH-NH2 group of donors, NAD or NADP as acceptor);GO:0006520(cellular amino acid metabolic process);GO:0055114(oxidation-reduction process);GO:0016491(oxidoreductase activity)	00910(Nitrogen metabolism);00250(Alanine, aspartate and glutamate metabolism);00220(Arginine biosynthesis);00471(D-Glutamine and D-glutamate metabolism)	K00261	EC:1.4.1.3	PREDICTED: Glycine max glutamate dehydrogenase 1 (LOC100777869), mRNA	0.870462	0.155004	0.050662	1.63521	1.13693	1.31488	0.264518	-1.91856	0.0476979	1	down	yes
MSTRG.12634	LOC100782155;LOC100782690	NM_001253110.1;MSTRG.12634.1;XM_003548023.2	NA	NA	NA	NA	Glycine max aquaporin PIP2-2-like (LOC100782155), mRNA;PREDICTED: Glycine max aquaporin PIP2-2 (LOC100782690), mRNA	41.8178	15.5788	15.0535	53.8112	83.4703	59.5807	0.367438	-1.44443	0.00350502	0.238616	down	yes
MSTRG.12684	LOC100817436	XM_014768463.1	GO:0005634(nucleus);GO:0006355(regulation of transcription, DNA-templated);GO:0006351(transcription, DNA-templated);GO:0003677(DNA binding);GO:0003700(transcription factor activity, sequence-specific DNA binding)	NA	NA	NA	PREDICTED: Glycine max ethylene-responsive transcription factor ABR1-like (LOC100817436), mRNA	0.622208	1.06359	1.22692	3.43548	2.0799	6.2739	0.241871	-2.04769	0.0035131	0.238661	down	yes
MSTRG.12731	LOC100815291	MSTRG.12731.2;MSTRG.12731.1;XM_003548082.3	GO:0008152(metabolic process);GO:0016798(hydrolase activity, acting on glycosyl bonds);GO:0004553(hydrolase activity, hydrolyzing O-glycosyl compounds);GO:0005975(carbohydrate metabolic process);GO:0005576(extracellular region);GO:0016787(hydrolase activity);GO:0004568(chitinase activity);GO:0008061(chitin binding);GO:0006032(chitin catabolic process)	00520(Amino sugar and nucleotide sugar metabolism)	K01183	EC:3.2.1.14	PREDICTED: Glycine max acidic endochitinase-like (LOC100815291), mRNA	7.26393	6.3232	4.75482	22.6978	18.2608	25.3612	0.275387	-1.86047	0.000156592	0.0197742	down	yes
MSTRG.12937		MSTRG.12937.1	NA	NA	NA	NA		0.286191	0	0.265927	1.47877	0.293196	1.53726	0.164614	-2.60284	0.028345	0.951206	down	yes
MSTRG.12957	LOC100785556	XM_014768887.1;XM_003549142.3;XM_014768886.1;MSTRG.12957.5;MSTRG.12957.4;MSTRG.12957.6	GO:0071805(potassium ion transmembrane transport);GO:0042391(regulation of membrane potential);GO:0006811(ion transport);GO:0005249(voltage-gated potassium channel activity);GO:0005216(ion channel activity);GO:0034220(ion transmembrane transport);GO:0016020(membrane);GO:0005887(integral component of plasma membrane);GO:0055085(transmembrane transport);GO:0006810(transport);GO:0016021(integral com…	04626(Plant-pathogen interaction);04626(Plant-pathogen interaction)	K05391	NA	PREDICTED: Glycine max probable cyclic nucleotide-gated ion channel 20, chloroplastic (LOC100785556), transcript variant X3, mRNA	12.251	9.43107	8.36345	25.2252	30.8044	26.3668	0.36408	-1.45767	0.000371666	0.041269	down	yes
MSTRG.12959	LOC100785556	MSTRG.12959.1	NA	NA	NA	NA		0.276718	0.510771	0.076263	0.660401	0.814475	3.09077	0.188753	-2.40543	0.0107915	0.51634	down	yes
MSTRG.12961	LOC100782506	XM_014768465.1;XM_003548270.3	GO:0071805(potassium ion transmembrane transport);GO:0042391(regulation of membrane potential);GO:0006811(ion transport);GO:0005249(voltage-gated potassium channel activity);GO:0005216(ion channel activity);GO:0034220(ion transmembrane transport);GO:0016020(membrane);GO:0005887(integral component of plasma membrane);GO:0055085(transmembrane transport);GO:0006810(transport);GO:0016021(integral com…	04626(Plant-pathogen interaction);04626(Plant-pathogen interaction)	K05391	NA	PREDICTED: Glycine max probable cyclic nucleotide-gated ion channel 20, chloroplastic (LOC100782506), transcript variant X2, mRNA	1.30792	1.20799	0.678041	5.97567	3.98316	4.62141	0.220275	-2.18262	0.000365626	0.0407388	down	yes
MSTRG.13070	LOC100784846	MSTRG.13070.1;XM_003549742.3	GO:0009073(aromatic amino acid family biosynthetic process);GO:0016829(lyase activity);GO:0009536(plastid);GO:0008652(cellular amino acid biosynthetic process);GO:0009507(chloroplast);GO:0009570(chloroplast stroma);GO:0004664(prephenate dehydratase activity);GO:0047769(arogenate dehydratase activity);GO:0009094(L-phenylalanine biosynthetic process)	00400(Phenylalanine, tyrosine and tryptophan biosynthesis)	K05359	EC:4.2.1.91;EC:4.2.1.51	PREDICTED: Glycine max arogenate dehydratase/prephenate dehydratase 1, chloroplastic (LOC100784846), mRNA	2.39897	2.24269	1.77709	9.29035	3.34712	7.87886	0.311243	-1.68388	0.0038081	0.252835	down	yes
MSTRG.13089	LOC100814607	XM_003549960.3	GO:0030163(protein catabolic process);GO:0004190(aspartic-type endopeptidase activity);GO:0006508(proteolysis)	NA	NA	NA	PREDICTED: Glycine max basic 7S globulin-like (LOC100814607), mRNA	0	0	0	0	1.90708	1.54777	0.000683362	-10.5151	2.99218e-06	0.00065545	down	yes
MSTRG.13106	LOC100782185	XM_014770128.1;XM_006600257.2;MSTRG.13106.3	GO:0016021(integral component of membrane);GO:0016020(membrane);GO:0016020(membrane)	NA	NA	NA	PREDICTED: Glycine max uncharacterized LOC100782185 (LOC100782185), transcript variant X2, mRNA	3.12791	2.36559	1.54245	5.43999	5.57544	4.39023	0.459357	-1.12231	0.0320955	1	down	yes
MSTRG.13130	LOC100306097	MSTRG.13130.1;NM_001250552.2	GO:0005886(plasma membrane);GO:0016021(integral component of membrane);GO:0016020(membrane);GO:0051536(iron-sulfur cluster binding)	NA	NA	NA	Glycine max CASP-like protein 8 (LOC100306097), mRNA	8.74526	7.39721	8.91892	27.3191	23.2001	21.3324	0.347489	-1.52496	0.000434986	0.0471615	down	yes
MSTRG.13149	LOC100818160	MSTRG.13149.1;XM_006600286.2	NA	NA	NA	NA	PREDICTED: Glycine max xyloglucan galactosyltransferase KATAMARI1 homolog (LOC100818160), mRNA	0	0	0	9.7119	8.46702	11.5478	6.45073e-05	-13.9202	2.62858e-33	1.05804e-29	down	yes
MSTRG.13214	LOC100808190	XM_003550805.3;XR_001385595.1;MSTRG.13214.3	GO:0043565(sequence-specific DNA binding);GO:0006355(regulation of transcription, DNA-templated);GO:0003700(transcription factor activity, sequence-specific DNA binding);GO:0003700(transcription factor activity, sequence-specific DNA binding)	NA	NA	NA	PREDICTED: Glycine max probable WRKY transcription factor 23 (LOC100808190), transcript variant X2, misc_RNA	2.07675	2.50339	2.15443	4.59402	3.35111	6.88083	0.448739	-1.15605	0.0415178	1	down	yes
MSTRG.13245	LOC100818336	XM_006600337.2;MSTRG.13245.1;XM_003550526.3;MSTRG.13245.4	GO:0006366(transcription from RNA polymerase II promoter);GO:0043565(sequence-specific DNA binding);GO:0005634(nucleus);GO:0003677(DNA binding);GO:0045944(positive regulation of transcription from RNA polymerase II promoter);GO:0001077(transcriptional activator activity, RNA polymerase II core promoter proximal region sequence-specific binding);GO:0001077(transcriptional activator activity, RNA p…	NA	NA	NA	PREDICTED: Glycine max calmodulin-binding transcription activator 2-like (LOC100818336), transcript variant X2, mRNA	3.04574	2.97318	2.79013	9.03036	6.00322	12.0104	0.32178	-1.63585	0.000515919	0.0542912	down	yes
MSTRG.13249	LOC100777009	XM_003550756.3	GO:0004478(methionine adenosyltransferase activity);GO:0006556(S-adenosylmethionine biosynthetic process);GO:0006730(one-carbon metabolic process);GO:0005829(cytosol);GO:0005524(ATP binding);GO:0000166(nucleotide binding);GO:0046872(metal ion binding);GO:0016740(transferase activity)	00270(Cysteine and methionine metabolism)	K00789	EC:2.5.1.6	PREDICTED: Glycine max S-adenosylmethionine synthase-like (LOC100777009), mRNA	9.40226	7.46401	8.88478	8.59439	278.462	1.86698	0.0914104	-3.4515	0.00291157	0.210214	down	yes
MSTRG.13263	LOC100776122	XM_014769955.1;MSTRG.13263.2	GO:0042626(ATPase activity, coupled to transmembrane movement of substances);GO:0016887(ATPase activity);GO:0006810(transport);GO:0016021(integral component of membrane);GO:0055085(transmembrane transport);GO:0005524(ATP binding);GO:0000166(nucleotide binding);GO:0016020(membrane)	02010(ABC transporters)	K05658	EC:3.6.3.44	PREDICTED: Glycine max ABC transporter B family member 11-like (LOC100776122), mRNA	0.276611	0.228248	0.224812	5.27959	2.39992	3.03487	0.0685254	-3.86722	4.40664e-09	2.83796e-06	down	yes
MSTRG.13361	LOC102670282	XM_006600391.2	GO:0046983(protein dimerization activity)	NA	NA	NA	PREDICTED: Glycine max putative transcription factor bHLH041 (LOC102670282), mRNA	0.135595	0.078623	0.044698	0.475956	0.298113	0.937291	0.156997	-2.67119	0.00293947	0.211281	down	yes
MSTRG.13378	LOC100816903	MSTRG.13378.1;MSTRG.13378.2;XM_003549218.3;XR_419008.2	GO:0004674(protein serine/threonine kinase activity);GO:0005524(ATP binding);GO:0000166(nucleotide binding);GO:0005886(plasma membrane);GO:0007178(transmembrane receptor protein serine/threonine kinase signaling pathway);GO:0007166(cell surface receptor signaling pathway);GO:0006468(protein phosphorylation);GO:0004675(transmembrane receptor protein serine/threonine kinase activity);GO:0004672(pro…	NA	NA	NA	PREDICTED: Glycine max probable serine/threonine-protein kinase NAK (LOC100816903), transcript variant X1, mRNA	8.98684	10.6512	8.61339	23.5224	15.4357	23.8768	0.447012	-1.16162	0.00623573	0.367208	down	yes
MSTRG.13379	LOC106796603	XR_001385635.1;MSTRG.13379.2	NA	NA	NA	NA	PREDICTED: Glycine max uncharacterized LOC106796603 (LOC106796603), ncRNA	0	0	0	0	0.859988	0.875616	0.00140838	-9.47175	1.06161e-05	0.00182808	down	yes
MSTRG.13435	19-1-5	NM_001250146.1;MSTRG.13435.2	GO:0048046(apoplast);GO:0010411(xyloglucan metabolic process);GO:0006073(cellular glucan metabolic process);GO:0016762(xyloglucan:xyloglucosyl transferase activity);GO:0008152(metabolic process);GO:0016798(hydrolase activity, acting on glycosyl bonds);GO:0004553(hydrolase activity, hydrolyzing O-glycosyl compounds);GO:0005975(carbohydrate metabolic process);GO:0005576(extracellular region);GO:004…	NA	NA	NA	Glycine max syringolide-induced protein 19-1-5 (19-1-5), mRNA	3.40785	6.30534	1.86274	26.2511	7.10601	35.1961	0.168302	-2.57087	0.000168227	0.020835	down	yes
MSTRG.13436	LOC100800547	MSTRG.13436.1;XM_003549440.3	GO:0048046(apoplast);GO:0010411(xyloglucan metabolic process);GO:0006073(cellular glucan metabolic process);GO:0016762(xyloglucan:xyloglucosyl transferase activity);GO:0008152(metabolic process);GO:0016798(hydrolase activity, acting on glycosyl bonds);GO:0004553(hydrolase activity, hydrolyzing O-glycosyl compounds);GO:0005975(carbohydrate metabolic process);GO:0005576(extracellular region);GO:004…	NA	NA	NA	PREDICTED: Glycine max probable xyloglucan endotransglucosylase/hydrolase protein 23 (LOC100800547), mRNA	25.8461	40.2608	25.9616	89.9139	56.71	195.775	0.264133	-1.92066	0.000311801	0.0354781	down	yes
MSTRG.13437	LOC102661404	NM_001289210.1	NA	NA	NA	NA	Glycine max probable xyloglucan endotransglucosylase/hydrolase protein 23-like (LOC102661404), mRNA	5.67613	6.63951	3.06898	26.0872	12.8273	44.2243	0.182957	-2.45043	4.61644e-05	0.00657964	down	yes
MSTRG.13476	LOC100790347	XM_003550627.3	GO:0006596(polyamine biosynthetic process);GO:0005829(cytosol);GO:0016831(carboxy-lyase activity);GO:0016829(lyase activity);GO:0008295(spermidine biosynthetic process);GO:0004014(adenosylmethionine decarboxylase activity);GO:0006557(S-adenosylmethioninamine biosynthetic process);GO:0006597(spermine biosynthetic process)	00270(Cysteine and methionine metabolism);00330(Arginine and proline metabolism)	K01611	EC:4.1.1.50	PREDICTED: Glycine max S-adenosylmethionine decarboxylase proenzyme-like (LOC100790347), mRNA	2.86382	0.996494	1.12294	4.32055	9.13282	2.69417	0.311483	-1.68278	0.014281	0.622348	down	yes
MSTRG.13543	LOC100810510	MSTRG.13543.1;XM_006600535.2	GO:0042626(ATPase activity, coupled to transmembrane movement of substances);GO:0016887(ATPase activity);GO:0006810(transport);GO:0016021(integral component of membrane);GO:0055085(transmembrane transport);GO:0005524(ATP binding);GO:0000166(nucleotide binding);GO:0016020(membrane)	NA	NA	NA	PREDICTED: Glycine max ABC transporter B family member 25-like (LOC100810510), mRNA	13.8596	12.5478	9.47237	51.6349	27.4931	39.9402	0.300727	-1.73348	7.79536e-05	0.0106816	down	yes
MSTRG.13621	LOC100500585	XM_003549594.3	NA	NA	NA	NA	PREDICTED: Glycine max uncharacterized LOC100500585 (LOC100500585), mRNA	0.540697	0.884852	0.941737	2.01214	2.38108	2.26716	0.358269	-1.48088	0.0479291	1	down	yes
MSTRG.13732	LOC100792087	MSTRG.13732.1;MSTRG.13732.2;NM_001255040.1	GO:0016798(hydrolase activity, acting on glycosyl bonds);GO:0009505(plant-type cell wall);GO:0016020(membrane)	00531(Glycosaminoglycan degradation)	K07964	EC:3.2.1.166	Glycine max heparanase-like protein 3-like (LOC100792087), mRNA	10.52	7.42748	7.55802	41.6088	20.1128	46.121	0.233396	-2.09915	1.1237e-05	0.00187483	down	yes
MSTRG.13793	LOC100794378	MSTRG.13793.1;XM_003550783.3;XM_006600690.2;XM_006600691.2	GO:0046872(metal ion binding);GO:0046872(metal ion binding)	NA	NA	NA	PREDICTED: Glycine max zinc finger Ran-binding domain-containing protein 2-like (LOC100794378), transcript variant X1, mRNA	0.191149	0.272671	0.490519	6.21698	1.02	5.20783	0.0773672	-3.69213	2.39638e-05	0.00360588	down	yes
MSTRG.138		MSTRG.138.1	NA	NA	NA	NA		0.038052	0.165673	0.18828	3.83769	1.27461	3.32848	0.049168	-4.34614	3.3684e-06	0.000708726	down	yes
MSTRG.13930	LOC100796314	MSTRG.13930.1;XM_003549848.3	GO:0016021(integral component of membrane);GO:0016020(membrane)	NA	NA	NA	PREDICTED: Glycine max lipid transfer-like protein VAS (LOC100796314), mRNA	8.3464	6.19275	3.35808	12.0216	10.6757	15.8434	0.462155	-1.11355	0.030133	0.981527	down	yes
MSTRG.13964	LOC100795808	XM_003550858.3	GO:0016021(integral component of membrane);GO:0016020(membrane)	NA	NA	NA	PREDICTED: Glycine max putative glucuronosyltransferase PGSIP7 (LOC100795808), mRNA	30.7062	28.0744	24.2187	93.2224	105.635	104.925	0.27225	-1.877	3.67689e-06	0.000754137	down	yes
MSTRG.14125	LOC100779307	XM_003549978.3	NA	04075(Plant hormone signal transduction)	K14487	NA	PREDICTED: Glycine max indole-3-acetic acid-amido synthetase GH3.3-like (LOC100779307), mRNA	0.639401	1.38637	0.390844	2.73775	4.99267	2.78802	0.234609	-2.09167	0.00451872	0.287164	down	yes
MSTRG.14132	LOC100780915	XM_014769307.1;NM_001253324.1	GO:0016788(hydrolase activity, acting on ester bonds);GO:0016021(integral component of membrane);GO:0016020(membrane);GO:0016020(membrane)	NA	NA	NA	Glycine max GDSL esterase/lipase At4g01130-like (LOC100780915), mRNA	0.961038	1.3426	1.19691	6.00166	2.87203	4.68084	0.258385	-1.95241	0.00427848	0.274445	down	yes
MSTRG.14150	LOC100790865	XM_003550000.3	GO:0045492(xylan biosynthetic process);GO:0016021(integral component of membrane);GO:0016020(membrane)	NA	NA	NA	PREDICTED: Glycine max protein IRX15-LIKE-like (LOC100790865), mRNA	0	0.634692	0.293453	1.40051	2.69752	1.03268	0.187019	-2.41875	0.040205	1	down	yes
MSTRG.14175	LOC100819775	MSTRG.14175.2;MSTRG.14175.1;XM_003550986.3	GO:0016021(integral component of membrane);GO:0016020(membrane)	NA	NA	NA	PREDICTED: Glycine max uncharacterized membrane protein At3g27390 (LOC100819775), mRNA	8.61424	6.33583	5.74336	16.6843	17.0702	16.1215	0.413947	-1.27248	0.00324668	0.225802	down	yes
MSTRG.14194	LOC100808032	XM_003551011.3	GO:0043531(ADP binding);GO:0007165(signal transduction);GO:0005886(plasma membrane);GO:0006952(defense response)	NA	NA	NA	PREDICTED: Glycine max probable disease resistance protein At5g66900 (LOC100808032), mRNA	0.744285	1.39043	0.70444	4.4402	2.98747	2.57238	0.287861	-1.79656	0.00648581	0.376985	down	yes
MSTRG.14197	LOC100809971	XM_003550035.3;MSTRG.14197.2	GO:0016722(oxidoreductase activity, oxidizing metal ions);GO:0009505(plant-type cell wall);GO:0005507(copper ion binding);GO:0016491(oxidoreductase activity);GO:0009506(plasmodesma);GO:0055114(oxidation-reduction process)	NA	NA	NA	PREDICTED: Glycine max L-ascorbate oxidase homolog (LOC100809971), mRNA	3.82281	1.43035	3.98778	16.1066	9.51937	1.99193	0.336548	-1.57112	0.0241869	0.867307	down	yes
MSTRG.14405	LOC100127380;LOC100807825	XM_006601149.2;XM_006601151.2;MSTRG.14405.3;MSTRG.14405.4;MSTRG.14405.5;MSTRG.14405.6;MSTRG.14405.7;MSTRG.14405.8;XM_003550195.3;XM_006601145.2;XM_006601146.2;XM_006601147.2;XM_006601148.2;XR_419241.2;XR_419240.2	GO:0043565(sequence-specific DNA binding);GO:0006355(regulation of transcription, DNA-templated);GO:0003700(transcription factor activity, sequence-specific DNA binding);GO:0048188(Set1C/COMPASS complex);GO:0080182(histone H3-K4 trimethylation);GO:0042800(histone methyltransferase activity (H3-K4 specific));GO:0003682(chromatin binding);GO:0003682(chromatin binding)	03015(mRNA surveillance pathway);03015(mRNA surveillance pathway)	K14962	NA	PREDICTED: Glycine max probable WRKY transcription factor 40 (LOC100127380), transcript variant X2, mRNA;PREDICTED: Glycine max WD repeat-containing protein 82-B-like (LOC100807825), transcript variant X1, mRNA	3.8341	3.20605	4.00332	12.443	7.59678	7.99824	0.392807	-1.34811	0.0013062	0.112462	down	yes
MSTRG.14415	LOC100305427	NM_001248311.1	GO:0030246(carbohydrate binding);GO:0016310(phosphorylation);GO:0016301(kinase activity);GO:0006468(protein phosphorylation);GO:0005524(ATP binding);GO:0004672(protein kinase activity);GO:0016021(integral component of membrane);GO:0016020(membrane)	NA	NA	NA	Glycine max lectin-like receptor kinase (LOC100305427), mRNA	2.03502	1.01587	0.91412	5.30301	3.92629	4.00498	0.299453	-1.7396	0.0043447	0.278138	down	yes
MSTRG.14416	LOC102659591	XM_006601156.2	GO:0030246(carbohydrate binding);GO:0006468(protein phosphorylation);GO:0005524(ATP binding);GO:0004672(protein kinase activity)	NA	NA	NA	PREDICTED: Glycine max L-type lectin-domain containing receptor kinase IX.1-like (LOC102659591), mRNA	0.340464	0.111526	0.124084	0.915345	0.634854	0.544993	0.277975	-1.84697	0.0234407	0.848104	down	yes
MSTRG.14427	LOC100817633	XM_003550213.3	NA	NA	NA	NA	PREDICTED: Glycine max uncharacterized LOC100817633 (LOC100817633), mRNA	0	0	0	3.15759	2.51848	0	0.000859895	-10.1836	8.21508e-06	0.00147784	down	yes
MSTRG.14508	LOC100803570	XM_014769369.1	GO:0016021(integral component of membrane);GO:0016020(membrane)	NA	NA	NA	PREDICTED: Glycine max UPF0481 protein At3g47200-like (LOC100803570), mRNA	2.48543	1.47673	0.401501	5.2205	5.42786	2.85144	0.328673	-1.60528	0.0319645	1	down	yes
MSTRG.14514	LOC106796609	MSTRG.14514.1;XR_001385667.1	NA	NA	NA	NA	PREDICTED: Glycine max uncharacterized LOC106796609 (LOC106796609), ncRNA	0.166126	0.0580751	0	1.10198	0.421401	0.659291	0.107044	-3.22373	0.00364245	0.243342	down	yes
MSTRG.14527	LOC106796770	XM_014769898.1	NA	NA	NA	NA	PREDICTED: Glycine max probable E3 ubiquitin-protein ligase HIP1 (LOC106796770), mRNA	0.500247	1.19418	1.26636	16.0825	15.5231	1.21722	0.0923063	-3.43743	2.20651e-05	0.00336739	down	yes
MSTRG.14563	LOC100805150	XM_003549369.3	NA	NA	NA	NA	PREDICTED: Glycine max uncharacterized WD repeat-containing protein alr3466 (LOC100805150), mRNA	0.262183	0.245464	0.033569	0.959145	0.573543	0.464243	0.27879	-1.84275	0.0424219	1	down	yes
MSTRG.14627	CYP83D1	MSTRG.14627.1;XM_003550365.3	GO:0004497(monooxygenase activity);GO:0055114(oxidation-reduction process);GO:0016491(oxidoreductase activity);GO:0046872(metal ion binding);GO:0020037(heme binding);GO:0016705(oxidoreductase activity, acting on paired donors, with incorporation or reduction of molecular oxygen);GO:0005506(iron ion binding)	NA	NA	NA	PREDICTED: Glycine max cytochrome P450 monooxygenase CYP83D1 (CYP83D1), mRNA	4.0672	2.65797	2.9985	8.17608	13.6067	3.63976	0.386873	-1.37007	0.0151819	0.644102	down	yes
MSTRG.14635	LOC100814612	MSTRG.14635.1;MSTRG.14635.2;MSTRG.14635.3;XM_006600160.2;NM_001252803.2	GO:0005634(nucleus);GO:0009691(cytokinin biosynthetic process);GO:0016787(hydrolase activity);GO:0016787(hydrolase activity)	NA	NA	NA	Glycine max cytokinin riboside 5'-monophosphate phosphoribohydrolase LOG1-like (LOC100814612), mRNA	4.68756	3.2524	3.49019	8.92286	10.5666	6.12089	0.44856	-1.15663	0.0432861	1	down	yes
MSTRG.14653	LOC100779140	NM_001255475.2	GO:0008270(zinc ion binding);GO:0016491(oxidoreductase activity);GO:0055114(oxidation-reduction process);GO:0046872(metal ion binding)	00940(Phenylpropanoid biosynthesis)	K00083	EC:1.1.1.195	Glycine max probable cinnamyl alcohol dehydrogenase 6-like (LOC100779140), mRNA	1.45279	0.760782	0.889927	3.94138	2.26404	2.42667	0.359821	-1.47465	0.0359963	1	down	yes
MSTRG.14678	LOC100779879	XM_003552712.3	NA	NA	NA	NA	PREDICTED: Glycine max IQ domain-containing protein IQM2-like (LOC100779879), mRNA	0.21645	0.1988	0.223166	0.913889	1.22401	0.801336	0.220244	-2.18283	0.003585	0.241176	down	yes
MSTRG.14687	LOC100786123	MSTRG.14687.1;XM_003552723.3	NA	NA	NA	NA	PREDICTED: Glycine max uncharacterized LOC100786123 (LOC100786123), mRNA	8.14389	8.13642	9.16097	21.6678	16.0876	20.1927	0.435626	-1.19884	0.00317255	0.222085	down	yes
MSTRG.14698	LOC100499905	XM_003552564.3	GO:0048046(apoplast);GO:0006073(cellular glucan metabolic process);GO:0016762(xyloglucan:xyloglucosyl transferase activity);GO:0008152(metabolic process);GO:0016798(hydrolase activity, acting on glycosyl bonds);GO:0004553(hydrolase activity, hydrolyzing O-glycosyl compounds);GO:0005975(carbohydrate metabolic process);GO:0005576(extracellular region);GO:0071555(cell wall organization);GO:0005618(c…	NA	NA	NA	PREDICTED: Glycine max xyloglucan endotransglucosylase/hydrolase 2 (LOC100499905), mRNA	3.55407	7.70876	2.06255	23.4416	15.1012	12.6978	0.265486	-1.91329	0.00207213	0.161561	down	yes
MSTRG.14791	LOC100800404	MSTRG.14791.1;XM_003552010.3	GO:0032543(mitochondrial translation);GO:0003723(RNA binding);GO:0003735(structural constituent of ribosome);GO:0005840(ribosome);GO:0006412(translation);GO:0005622(intracellular);GO:0005762(mitochondrial large ribosomal subunit)	03010(Ribosome)	K02892	NA	PREDICTED: Glycine max uncharacterized LOC100800404 (LOC100800404), mRNA	0	1.37728	0	0.0159871	17.2187	20.1571	0.0381193	-4.71333	0.0204119	0.77308	down	yes
MSTRG.14804	LOC100527053	MSTRG.14804.1;XM_006601710.2;NM_001251020.1	NA	NA	NA	NA	Glycine max uncharacterized LOC100527053 (LOC100527053), mRNA	1.95329	2.24291	2.67709	1.36972	5.1246	12.5767	0.348847	-1.51934	0.0446027	1	down	yes
MSTRG.14831	LOC100787362	MSTRG.14831.1;XR_001386186.1;XM_003552147.3	GO:0055114(oxidation-reduction process);GO:0016491(oxidoreductase activity);GO:0004665(prephenate dehydrogenase (NADP+) activity);GO:0008977(prephenate dehydrogenase (NAD+) activity);GO:0006571(tyrosine biosynthetic process);GO:0006571(tyrosine biosynthetic process)	00400(Phenylalanine, tyrosine and tryptophan biosynthesis);00400(Phenylalanine, tyrosine and tryptophan biosynthesis)	K15227	EC:1.3.1.78	PREDICTED: Glycine max arogenate dehydrogenase 1, chloroplastic-like (LOC100787362), transcript variant X1, mRNA	3.87692	3.81646	1.78151	9.40749	7.06822	9.37951	0.367649	-1.4436	0.011409	0.535664	down	yes
MSTRG.14926	LOC100800414	MSTRG.14926.1;XM_003552814.3	GO:0032259(methylation);GO:0008757(S-adenosylmethionine-dependent methyltransferase activity);GO:0008168(methyltransferase activity);GO:0005737(cytoplasm);GO:0016021(integral component of membrane);GO:0016020(membrane)	NA	NA	NA	PREDICTED: Glycine max probable methyltransferase PMT11 (LOC100800414), mRNA	12.9861	7.70524	10.055	22.5775	20.5563	19.4542	0.488273	-1.03424	0.0127058	0.57788	down	yes
MSTRG.14984	LOC100814301	XM_003552836.3	GO:0016021(integral component of membrane);GO:0016020(membrane)	NA	NA	NA	PREDICTED: Glycine max protein GAMETE EXPRESSED 1-like (LOC100814301), mRNA	0.135239	0.391622	0.377309	3.44671	2.51395	1.41998	0.124565	-3.00503	0.000146917	0.0186255	down	yes
MSTRG.15032	LOC100798834	XM_006601983.2;MSTRG.15032.5;MSTRG.15032.2;MSTRG.15032.3;MSTRG.15032.4;MSTRG.15032.6	GO:0003824(catalytic activity)	00230(Purine metabolism)	K01522	EC:3.6.1.29	PREDICTED: Glycine max bis(5'-adenosyl)-triphosphatase-like (LOC100798834), mRNA	17.1822	14.5695	19.0961	59.6703	32.2081	27.7767	0.42467	-1.23559	0.00499921	0.311976	down	yes
MSTRG.15042	LOC100779884	MSTRG.15042.1;XM_003553138.3	GO:0000027(ribosomal large subunit assembly);GO:0003723(RNA binding);GO:0006412(translation);GO:0022625(cytosolic large ribosomal subunit);GO:0003735(structural constituent of ribosome);GO:0005840(ribosome);GO:0005622(intracellular)	03010(Ribosome)	K02866	NA	PREDICTED: Glycine max 60S ribosomal protein L10 (LOC100779884), mRNA	4.65898	3.49451	1.9452	17.7211	9.7334	17.7878	0.222555	-2.16777	8.62484e-05	0.0115759	down	yes
MSTRG.15060	LOC100778102	XM_003553171.3;XM_014771118.1	GO:0005829(cytosol);GO:0035556(intracellular signal transduction);GO:0004674(protein serine/threonine kinase activity);GO:0006468(protein phosphorylation);GO:0005524(ATP binding);GO:0004672(protein kinase activity);GO:0004672(protein kinase activity)	NA	NA	NA	PREDICTED: Glycine max probable serine/threonine-protein kinase WNK4 (LOC100778102), transcript variant X2, mRNA	6.17381	7.32418	8.71053	14.8657	14.2901	15.0749	0.498223	-1.00514	0.0128802	0.581706	down	yes
MSTRG.15217	SAT1	XM_003551439.3	GO:0019344(cysteine biosynthetic process);GO:0009001(serine O-acetyltransferase activity);GO:0016740(transferase activity);GO:0005829(cytosol);GO:0006535(cysteine biosynthetic process from serine);GO:0005737(cytoplasm)	00920(Sulfur metabolism);00270(Cysteine and methionine metabolism)	K00640	EC:2.3.1.30	PREDICTED: Glycine max serine O-acetyltransferase 1 (SAT1), mRNA	40.3819	44.2899	52.2392	162.366	90.8117	155.517	0.331104	-1.59464	0.000163321	0.0203841	down	yes
MSTRG.15221		MSTRG.15221.1	NA	NA	NA	NA		0.377674	0.26463	0.222025	1.45335	0.89524	1.35491	0.238573	-2.0675	0.0105103	0.510099	down	yes
MSTRG.15461	LOC100799870	MSTRG.15461.3;MSTRG.15461.1;MSTRG.15461.2;MSTRG.15461.4;XM_014770926.1;XM_014770927.1;MSTRG.15461.7	GO:0019005(SCF ubiquitin ligase complex);GO:0005737(cytoplasm);GO:0043161(proteasome-mediated ubiquitin-dependent protein catabolic process);GO:0042787(protein ubiquitination involved in ubiquitin-dependent protein catabolic process);GO:0030162(regulation of proteolysis);GO:0031625(ubiquitin protein ligase binding);GO:0031625(ubiquitin protein ligase binding)	NA	NA	NA	PREDICTED: Glycine max F-box/kelch-repeat protein At1g26930-like (LOC100799870), transcript variant X1, mRNA	13.6873	4.67759	6.78137	19.8772	19.064	24.6891	0.390114	-1.35803	0.00490298	0.30674	down	yes
MSTRG.15465	LOC100802537	XM_006602247.2;XM_006602248.2	GO:0004674(protein serine/threonine kinase activity);GO:0005524(ATP binding);GO:0000166(nucleotide binding);GO:0005886(plasma membrane);GO:0007178(transmembrane receptor protein serine/threonine kinase signaling pathway);GO:0007166(cell surface receptor signaling pathway);GO:0006468(protein phosphorylation);GO:0004675(transmembrane receptor protein serine/threonine kinase activity);GO:0004672(pro…	NA	NA	NA	PREDICTED: Glycine max protein kinase 2B, chloroplastic (LOC100802537), transcript variant X1, mRNA	4.02722	5.35468	5.70477	13.2158	8.24021	9.63483	0.48338	-1.04877	0.0323804	1	down	yes
MSTRG.15553		MSTRG.15553.1;MSTRG.15553.2	NA	NA	NA	NA		1.02021	1.31624	1.27229	4.17865	1.69645	4.95863	0.328612	-1.60554	0.0101999	0.502212	down	yes
MSTRG.15574	LOC100776664	XM_006602375.2;XM_006602376.2	GO:0030246(carbohydrate binding);GO:0005975(carbohydrate metabolic process);GO:0003824(catalytic activity);GO:0003824(catalytic activity)	NA	NA	NA	PREDICTED: Glycine max rhamnogalacturonate lyase-like (LOC100776664), transcript variant X1, mRNA	0.710972	0.929627	1.29111	3.09927	2.53542	2.62162	0.352916	-1.5026	0.0204818	0.774103	down	yes
MSTRG.15696	LOC100812491	XM_003552110.3	GO:0016491(oxidoreductase activity);GO:0055114(oxidation-reduction process)	00940(Phenylpropanoid biosynthesis)	K00083	EC:1.1.1.195	PREDICTED: Glycine max probable mannitol dehydrogenase (LOC100812491), mRNA	0.929258	0.547611	4.61009	8.19959	7.48141	6.02267	0.272687	-1.87468	0.0181283	0.721569	down	yes
MSTRG.15732	LOC100783815	XM_003552141.3	GO:0030246(carbohydrate binding);GO:0006468(protein phosphorylation);GO:0005524(ATP binding);GO:0004672(protein kinase activity);GO:0016021(integral component of membrane);GO:0016020(membrane)	NA	NA	NA	PREDICTED: Glycine max L-type lectin-domain containing receptor kinase IV.1-like (LOC100783815), mRNA	2.23019	2.63434	1.63879	5.18989	3.37702	6.55898	0.427292	-1.22671	0.0364093	1	down	yes
MSTRG.15749	LOC100500680	NM_001250927.1	GO:0005737(cytoplasm);GO:0016740(transferase activity);GO:0004364(glutathione transferase activity);GO:0006749(glutathione metabolic process);GO:0009407(toxin catabolic process)	00480(Glutathione metabolism)	K00799	EC:2.5.1.18	Glycine max uncharacterized LOC100500680 (LOC100500680), mRNA	0.418198	0.547555	0.257625	3.93337	1.09399	2.08985	0.177267	-2.496	0.00293129	0.211165	down	yes
MSTRG.15776	LOC100305446	XM_014770187.1;XM_006601660.2;XM_014770186.1;XM_014770188.1;NM_001248583.1;MSTRG.15776.9	GO:0016021(integral component of membrane);GO:0016020(membrane);GO:0016020(membrane)	NA	NA	NA	Glycine max disease resistance protein (LOC100305446), mRNA	0.131129	0.124503	0.145247	0.623483	0.441609	0.424146	0.269301	-1.89271	0.00989301	0.493763	down	yes
MSTRG.15816	LOC100794230	XM_003551512.3;MSTRG.15816.1	GO:0005634(nucleus);GO:0006357(regulation of transcription from RNA polymerase II promoter);GO:0000981(RNA polymerase II transcription factor activity, sequence-specific DNA binding);GO:0006351(transcription, DNA-templated);GO:0043565(sequence-specific DNA binding);GO:0006355(regulation of transcription, DNA-templated);GO:0003700(transcription factor activity, sequence-specific DNA binding)	NA	NA	NA	PREDICTED: Glycine max trihelix transcription factor GT-3b-like (LOC100794230), mRNA	0.554018	0.710067	0.391912	1.76216	1.18504	1.79552	0.352504	-1.50429	0.0353973	1	down	yes
MSTRG.15826	LOC100796871	XM_003551516.3;MSTRG.15826.2	NA	NA	NA	NA	PREDICTED: Glycine max dnaJ protein ERDJ3A (LOC100796871), mRNA	0.483363	0.347902	0.217349	1.05113	0.95815	1.08668	0.34084	-1.55283	0.0372065	1	down	yes
MSTRG.15844	LOC100500303	NM_001280568.1	GO:0045893(positive regulation of transcription, DNA-templated);GO:0003700(transcription factor activity, sequence-specific DNA binding);GO:0044212(transcription regulatory region DNA binding);GO:0043565(sequence-specific DNA binding);GO:0005634(nucleus);GO:0006355(regulation of transcription, DNA-templated);GO:0006351(transcription, DNA-templated);GO:0003677(DNA binding)	NA	NA	NA	Glycine max DRE-binding protein 2D;2 (LOC100500303), mRNA	0.613502	0	0.002737	1.53998	0.587227	2.38593	0.134824	-2.89085	0.0499842	1	down	yes
MSTRG.15868	LOC100799162	XM_003552249.3	GO:0042744(hydrogen peroxide catabolic process);GO:0006979(response to oxidative stress);GO:0005576(extracellular region);GO:0098869(cellular oxidant detoxification);GO:0004601(peroxidase activity);GO:0055114(oxidation-reduction process);GO:0016491(oxidoreductase activity);GO:0020037(heme binding);GO:0046872(metal ion binding)	00940(Phenylpropanoid biosynthesis)	K00430	EC:1.11.1.7	PREDICTED: Glycine max cationic peroxidase 1-like (LOC100799162), mRNA	10.9376	10.6638	7.20391	44.601	21.8328	22.0139	0.327876	-1.60878	0.00106436	0.0970919	down	yes
MSTRG.15884	WRKY57	NM_001250690.2	GO:0043565(sequence-specific DNA binding);GO:0006355(regulation of transcription, DNA-templated);GO:0003700(transcription factor activity, sequence-specific DNA binding)	NA	NA	NA	Glycine max transcription factor (WRKY57), mRNA	14.9666	13.7032	14.9518	50.8188	24.5859	15.0417	0.485758	-1.04169	0.038778	1	down	yes
MSTRG.15926	LOC106796804;LOC102661673	XM_014770329.1;MSTRG.15926.1;XM_014770709.1	NA	NA	NA	NA	PREDICTED: Glycine max putative cysteine-rich receptor-like protein kinase 31 (LOC106796804), mRNA;PREDICTED: Glycine max cysteine-rich receptor-like protein kinase 25 (LOC102661673), mRNA	0.379547	0.147787	0.288238	1.14612	1.8251	0.470735	0.240072	-2.05846	0.00935594	0.480495	down	yes
MSTRG.15943	LOC100527916	NM_001248669.2	NA	NA	NA	NA	Glycine max uncharacterized LOC100527916 (LOC100527916), mRNA	0.52201	0.39439	0.885185	4.58554	3.09494	1.95362	0.19017	-2.39464	0.00297175	0.213126	down	yes
MSTRG.15998	LOC100800945	MSTRG.15998.1;XM_014770288.1;XM_003552335.2	GO:0016021(integral component of membrane);GO:0016020(membrane);GO:0016020(membrane)	NA	NA	NA	PREDICTED: Glycine max protein QUIRKY-like (LOC100800945), transcript variant X1, mRNA	0.730754	0.513707	0.208378	0.924322	0.849908	11.5098	0.105776	-3.24092	0.0010391	0.0950566	down	yes
MSTRG.16031		MSTRG.16031.1	NA	NA	NA	NA		0	0	0	1.48912	0.666628	1.23742	0.00167121	-9.2249	2.72468e-09	1.82786e-06	down	yes
MSTRG.16089	LOC100801827	XM_003551642.3	GO:0016021(integral component of membrane);GO:0016020(membrane);GO:0005783(endoplasmic reticulum);GO:0006457(protein folding);GO:0051082(unfolded protein binding);GO:0005509(calcium ion binding)	04141(Protein processing in endoplasmic reticulum);04145(Phagosome)	K08057	NA	PREDICTED: Glycine max calreticulin-3-like (LOC100801827), partial mRNA	11.7936	11.5012	9.69591	38.9612	26.4749	26.5796	0.3589	-1.47834	0.000748711	0.0732804	down	yes
MSTRG.16109	LOC100500673	NM_001250810.2	NA	NA	NA	NA	Glycine max uncharacterized LOC100500673 (LOC100500673), mRNA	0	0	0	0	5.46939	5.13904	0.000501359	-10.9619	1.67584e-06	0.000405743	down	yes
MSTRG.16124	LOC100813564;LOC100811937	MSTRG.16124.1;XM_006602802.2;MSTRG.16124.3;XM_006602805.2	GO:0008236(serine-type peptidase activity);GO:0004252(serine-type endopeptidase activity);GO:0006508(proteolysis);GO:0008233(peptidase activity);GO:0016787(hydrolase activity);GO:0005576(extracellular region);GO:0016787(hydrolase activity)	NA	NA	NA	PREDICTED: Glycine max subtilisin-like protease Glyma18g48580 (LOC100811937), mRNA;PREDICTED: Glycine max subtilisin-like protease Glyma18g48580 (LOC100813564), mRNA	6.27806	1.71778	4.39926	11.8304	13.5481	3.49687	0.431135	-1.21379	0.0331615	1	down	yes
MSTRG.16150	LOC102666977;LOC100778268;LOC102666504	XM_006602831.2;MSTRG.16150.1;XM_006602826.2;XM_006602828.2;XM_006602827.2	GO:0006468(protein phosphorylation);GO:0005524(ATP binding);GO:0004672(protein kinase activity);GO:0016021(integral component of membrane);GO:0016020(membrane);GO:0016020(membrane)	NA	NA	NA	PREDICTED: Glycine max probable LRR receptor-like serine/threonine-protein kinase At4g08850 (LOC102666977), mRNA;PREDICTED: Glycine max probable leucine-rich repeat receptor-like protein kinase At1g35710 (LOC100778268), mRNA;PREDICTED: Glycine max probable leucine-rich repeat receptor-like protein kinase At1g35710 (LOC102666504), transcript variant X2, mRNA	0.244293	0.0509129	0.0840462	0.583523	0.320058	0.532906	0.263528	-1.92397	0.0161407	0.668054	down	yes
MSTRG.16174	LOC100785051	XM_003551683.3;XR_419666.2	GO:0042254(ribosome biogenesis);GO:0003723(RNA binding);GO:0006412(translation);GO:0022625(cytosolic large ribosomal subunit);GO:0003735(structural constituent of ribosome);GO:0005840(ribosome);GO:0005622(intracellular);GO:0005622(intracellular)	NA	NA	NA	PREDICTED: Glycine max uncharacterized LOC100785051 (LOC100785051), transcript variant X1, mRNA	1.17493	0.89986	0.540459	4.64177	3.36223	2.67316	0.247361	-2.01531	0.00157436	0.129596	down	yes
MSTRG.1618	LOC100783463	XM_003536077.3	GO:0042732(D-xylose metabolic process);GO:0070403(NAD+ binding);GO:0048040(UDP-glucuronate decarboxylase activity);GO:0005802(trans-Golgi network);GO:0016021(integral component of membrane);GO:0016020(membrane)	00520(Amino sugar and nucleotide sugar metabolism)	K08678	EC:4.1.1.35	PREDICTED: Glycine max UDP-glucuronic acid decarboxylase 2 (LOC100783463), mRNA	294.978	323.991	276.229	692.079	560.527	828.992	0.426607	-1.22902	0.00218157	0.169274	down	yes
MSTRG.16181	LOC100791253	XM_014770290.1;XM_006602843.2	GO:0005509(calcium ion binding);GO:0005509(calcium ion binding)	04016(MAPK signaling pathway - plant);04070(Phosphatidylinositol signaling system);04626(Plant-pathogen interaction);04626(Plant-pathogen interaction)	K02183	NA	PREDICTED: Glycine max probable calcium-binding protein CML45 (LOC100791253), transcript variant X1, mRNA	9.43604	8.13641	5.91911	23.2918	15.4478	17.7409	0.416334	-1.26419	0.0105035	0.510099	down	yes
MSTRG.16212	LOC100806089	XM_003552515.3	GO:0043231(intracellular membrane-bounded organelle);GO:0008152(metabolic process);GO:0080044(quercetin 7-O-glucosyltransferase activity);GO:0080043(quercetin 3-O-glucosyltransferase activity);GO:0016758(transferase activity, transferring hexosyl groups)	NA	NA	NA	PREDICTED: Glycine max UDP-glycosyltransferase 83A1-like (LOC100806089), mRNA	2.3307	0.604811	1.96848	5.02827	2.24039	7.00289	0.3337	-1.58338	0.0316569	1	down	yes
MSTRG.16226	LOC100814826	XM_003552532.3	GO:0016747(transferase activity, transferring acyl groups other than amino-acyl groups)	NA	NA	NA	PREDICTED: Glycine max phenolic glucoside malonyltransferase 1-like (LOC100814826), mRNA	0	0	0	8.26962	0	7.48553	0.000141617	-12.7857	2.55843e-07	8.76425e-05	down	yes
MSTRG.16230	LOC100815889	XM_003552534.3;XR_419679.2;MSTRG.16230.1	NA	03022(Basal transcription factors);03022(Basal transcription factors)	K14649	NA	PREDICTED: Glycine max transcription initiation factor TFIID subunit 8-like (LOC100815889), transcript variant X1, mRNA	1.05404	0.219708	1.56032	8.99964	1.76022	8.12324	0.145467	-2.78124	0.000808512	0.0774848	down	yes
MSTRG.16270	LOC100305395	MSTRG.16270.1;MSTRG.16270.2;MSTRG.16270.3;XR_001385913.1;XM_014770184.1;XM_014770185.1;MSTRG.16270.7	GO:0016310(phosphorylation);GO:0016301(kinase activity);GO:0006468(protein phosphorylation);GO:0005524(ATP binding);GO:0004672(protein kinase activity);GO:0004672(protein kinase activity)	NA	NA	NA	Glycine max serine-threonine kinase (LOC100305395), mRNA	0.679006	1.11632	0.720248	2.37898	1.36487	3.88742	0.326735	-1.61381	0.0144201	0.624953	down	yes
MSTRG.16284	LOC100793714	MSTRG.16284.1;XM_014770938.1	GO:0016301(kinase activity);GO:0016310(phosphorylation)	NA	NA	NA	PREDICTED: Glycine max phosphatidylinositol 4-kinase gamma 7-like (LOC100793714), mRNA	3.10541	2.90885	3.64062	6.12817	8.14427	6.63852	0.459089	-1.12315	0.0145974	0.630097	down	yes
MSTRG.16294	BZIP73A	NM_001248087.1	GO:0006355(regulation of transcription, DNA-templated);GO:0003700(transcription factor activity, sequence-specific DNA binding)	NA	NA	NA	Glycine max bZIP transcription factor bZIP73A (BZIP73A), mRNA	0	0	0	9.94779	6.29608	0	0.000281551	-11.7943	9.45926e-07	0.000251733	down	yes
MSTRG.1636	LOC106794948	XM_014762901.1	GO:0015035(protein disulfide oxidoreductase activity);GO:0009055(electron carrier activity);GO:0005623(cell);GO:0045454(cell redox homeostasis);GO:0055114(oxidation-reduction process)	NA	NA	NA	PREDICTED: Glycine max monothiol glutaredoxin-S1-like (LOC106794948), mRNA	0	0	0	2.25806	1.37955	0	0.000487549	-11.0022	3.20114e-06	0.000682649	down	yes
MSTRG.16488	LOC100785626	XM_014772055.1;XM_003555014.3	GO:0016787(hydrolase activity);GO:0016787(hydrolase activity)	NA	NA	NA	PREDICTED: Glycine max putative glutamine amidotransferase-like protein YvdE (LOC100785626), transcript variant X1, mRNA	5.41847	5.04543	7.2873	80.1941	26.3591	65.9016	0.101437	-3.30135	2.68667e-10	2.21829e-07	down	yes
MSTRG.16490	LOC100782779	MSTRG.16490.1;XM_006603726.2	NA	NA	NA	NA	PREDICTED: Glycine max NAC domain-containing protein 8-like (LOC100782779), mRNA	1.12923	1.0901	2.60904	12.673	3.85353	7.88316	0.194724	-2.3605	0.000341624	0.0384638	down	yes
MSTRG.16494	LOC100787217	MSTRG.16494.1;MSTRG.16494.2;MSTRG.16494.3;XM_006603723.2;XM_014771807.1;XM_014771806.1;XM_003554937.3;XM_006603722.2	GO:0030246(carbohydrate binding);GO:0005975(carbohydrate metabolic process);GO:0016853(isomerase activity);GO:0003824(catalytic activity);GO:0003824(catalytic activity)	00010(Glycolysis / Gluconeogenesis);00010(Glycolysis / Gluconeogenesis)	K01792	EC:5.1.3.15	PREDICTED: Glycine max putative glucose-6-phosphate 1-epimerase (LOC100787217), transcript variant X5, mRNA	2.70003	1.19639	1.69031	5.37555	10.1804	7.65955	0.239732	-2.06051	0.000107271	0.0140063	down	yes
MSTRG.16531	LOC100796009	XM_003553810.3	GO:0042183(formate catabolic process);GO:0008863(formate dehydrogenase (NAD+) activity);GO:0005739(mitochondrion);GO:0051287(NAD binding);GO:0016616(oxidoreductase activity, acting on the CH-OH group of donors, NAD or NADP as acceptor);GO:0008152(metabolic process);GO:0055114(oxidation-reduction process);GO:0016491(oxidoreductase activity)	00630(Glyoxylate and dicarboxylate metabolism)	K00122	EC:1.2.1.2	PREDICTED: Glycine max formate dehydrogenase 1, mitochondrial-like (LOC100796009), mRNA	35.2837	22.0512	29.3396	132.993	93.3895	157.277	0.222528	-2.16794	9.9427e-07	0.00026243	down	yes
MSTRG.16577	LOC100807709	XM_014772147.1;MSTRG.16577.2	NA	02010(ABC transporters)	K05658	EC:3.6.3.44	PREDICTED: Glycine max ABC transporter B family member 15-like (LOC100807709), mRNA	60.8623	24.6616	40.5055	91.3026	91.691	100.153	0.439789	-1.18512	0.00581977	0.348332	down	yes
MSTRG.16578	LOC100808241	MSTRG.16578.1;MSTRG.16578.2;XM_003554815.3;XM_006603779.2	GO:0042626(ATPase activity, coupled to transmembrane movement of substances);GO:0016887(ATPase activity);GO:0006810(transport);GO:0016021(integral component of membrane);GO:0055085(transmembrane transport);GO:0005524(ATP binding);GO:0000166(nucleotide binding);GO:0016020(membrane);GO:0016020(membrane)	02010(ABC transporters);02010(ABC transporters)	K05658	EC:3.6.3.44	PREDICTED: Glycine max ABC transporter B family member 15-like (LOC100808241), transcript variant X1, mRNA	2.92843	0.910162	3.66069	5.8253	8.45488	2.96992	0.432445	-1.20941	0.037217	1	down	yes
MSTRG.16622	LOC100795128	XM_003554553.3	GO:0043231(intracellular membrane-bounded organelle);GO:0008152(metabolic process);GO:0080044(quercetin 7-O-glucosyltransferase activity);GO:0080043(quercetin 3-O-glucosyltransferase activity);GO:0016758(transferase activity, transferring hexosyl groups);GO:0016757(transferase activity, transferring glycosyl groups);GO:0016740(transferase activity)	NA	NA	NA	PREDICTED: Glycine max UDP-glycosyltransferase 74G1-like (LOC100795128), mRNA	1.60798	3.58551	2.56867	9.05093	4.23797	5.74685	0.40944	-1.28828	0.0404635	1	down	yes
MSTRG.16654	LOC100790752	MSTRG.16654.1;XM_006603843.2	GO:0043231(intracellular membrane-bounded organelle);GO:0008152(metabolic process);GO:0080044(quercetin 7-O-glucosyltransferase activity);GO:0080043(quercetin 3-O-glucosyltransferase activity);GO:0016758(transferase activity, transferring hexosyl groups)	NA	NA	NA	PREDICTED: Glycine max UDP-glycosyltransferase 83A1-like (LOC100790752), mRNA	4.09561	2.85559	1.63947	6.75899	7.6499	4.34086	0.462813	-1.1115	0.0346698	1	down	yes
MSTRG.16670	LOC100815926	XM_006603862.2	GO:0016049(cell growth);GO:0031225(anchored component of membrane);GO:0010215(cellulose microfibril organization)	NA	NA	NA	PREDICTED: Glycine max protein COBRA-like (LOC100815926), mRNA	0.907454	2.46554	1.43205	7.74653	2.75006	10.023	0.232256	-2.10621	0.00272438	0.201673	down	yes
MSTRG.16709	LOC100800978	XM_003555025.3	GO:0005739(mitochondrion);GO:0055114(oxidation-reduction process);GO:0016491(oxidoreductase activity);GO:0004657(proline dehydrogenase activity);GO:0071949(FAD binding);GO:0006562(proline catabolic process);GO:0010133(proline catabolic process to glutamate);GO:0006560(proline metabolic process)	00330(Arginine and proline metabolism)	K00318	EC:1.5.-.-	PREDICTED: Glycine max proline dehydrogenase 2, mitochondrial-like (LOC100800978), mRNA	0	0.234449	0.143523	0.897427	0.651459	0.692879	0.174129	-2.52177	0.0227706	0.83039	down	yes
MSTRG.16710	PDH	MSTRG.16710.1;XM_014771985.1	GO:0005739(mitochondrion);GO:0055114(oxidation-reduction process);GO:0016491(oxidoreductase activity);GO:0004657(proline dehydrogenase activity);GO:0071949(FAD binding);GO:0006562(proline catabolic process);GO:0010133(proline catabolic process to glutamate);GO:0006560(proline metabolic process)	00330(Arginine and proline metabolism)	K00318	EC:1.5.-.-	PREDICTED: Glycine max proline dehydrogenase (PDH), mRNA	3.47792	1.96851	3.12946	9.86702	4.9142	8.94285	0.356405	-1.48841	0.00714595	0.403696	down	yes
MSTRG.16782	LOC100816442	XM_003553544.3	GO:0005576(extracellular region);GO:0005618(cell wall);GO:0045735(nutrient reservoir activity);GO:0030145(manganese ion binding);GO:0046872(metal ion binding)	NA	NA	NA	PREDICTED: Glycine max germin-like protein subfamily 1 member 7 (LOC100816442), mRNA	2.81858	0.95013	2.0592	9.64276	6.05364	2.46185	0.322715	-1.63167	0.0325395	1	down	yes
MSTRG.16784	LOC100782768	XM_003553563.3	GO:0005576(extracellular region);GO:0005618(cell wall);GO:0045735(nutrient reservoir activity);GO:0030145(manganese ion binding);GO:0046872(metal ion binding)	NA	NA	NA	PREDICTED: Glycine max germin-like protein subfamily 1 member 7 (LOC100782768), mRNA	3.09149	0.788067	2.25403	10.9849	7.38686	2.1678	0.299983	-1.73705	0.0302426	0.982932	down	yes
MSTRG.16786	LOC102660582	XM_006603966.2	GO:0005576(extracellular region);GO:0005618(cell wall);GO:0045735(nutrient reservoir activity);GO:0030145(manganese ion binding);GO:0046872(metal ion binding)	NA	NA	NA	PREDICTED: Glycine max germin-like protein subfamily 1 member 7 (LOC102660582), mRNA	2.41234	3.04971	1.47396	6.41406	5.51996	7.84589	0.351324	-1.50913	0.026698	0.922427	down	yes
MSTRG.168	LOC100781089	XM_014768191.1;XM_014768214.1	GO:0030246(carbohydrate binding);GO:0005975(carbohydrate metabolic process);GO:0003824(catalytic activity);GO:0003824(catalytic activity)	NA	NA	NA	PREDICTED: Glycine max rhamnogalacturonate lyase-like (LOC100781089), transcript variant X2, mRNA	0.499712	0.214094	0.121467	1.33332	1.05636	1.72858	0.202311	-2.30535	0.00359638	0.241264	down	yes
MSTRG.16860	LOC100804680	XM_003553825.3	GO:0003333(amino acid transmembrane transport);GO:0015171(amino acid transmembrane transporter activity);GO:0005886(plasma membrane);GO:0016021(integral component of membrane);GO:0016020(membrane)	NA	NA	NA	PREDICTED: Glycine max lysine histidine transporter 1-like (LOC100804680), mRNA	0.583451	1.22103	0.745979	4.25362	1.40502	3.94819	0.265161	-1.91506	0.0103368	0.505481	down	yes
MSTRG.16892	LOC100775445	XM_003553854.3	GO:0009056(catabolic process);GO:0016787(hydrolase activity);GO:0008152(metabolic process)	NA	NA	NA	PREDICTED: Glycine max probable carboxylesterase 11 (LOC100775445), mRNA	1.28804	1.42529	1.24037	4.41702	1.38755	4.32642	0.386333	-1.37208	0.0377809	1	down	yes
MSTRG.16906	LOC100780252	XM_003553863.3	GO:0005576(extracellular region);GO:0005618(cell wall);GO:0045735(nutrient reservoir activity);GO:0030145(manganese ion binding);GO:0046872(metal ion binding)	NA	NA	NA	PREDICTED: Glycine max germin-like protein subfamily 1 member 7 (LOC100780252), mRNA	15.9936	13.5769	1.32331	61.4203	44.0965	59.2438	0.189329	-2.40103	0.000707317	0.0696445	down	yes
MSTRG.1695	LOC100806987	XM_006588578.2;XM_006588579.2;MSTRG.1695.3	GO:0003779(actin binding);GO:0003779(actin binding)	NA	NA	NA	PREDICTED: Glycine max protein NETWORKED 1D-like (LOC100806987), transcript variant X2, mRNA	14.8035	12.6149	13.9471	27.089	30.6089	30.0743	0.468205	-1.09479	0.00452136	0.287164	down	yes
MSTRG.1697	LOC100810196	XM_003536625.3	GO:0008272(sulfate transport);GO:0015116(sulfate transmembrane transporter activity);GO:0008271(secondary active sulfate transmembrane transporter activity);GO:1902358(sulfate transmembrane transport);GO:0009507(chloroplast);GO:0016020(membrane);GO:0005887(integral component of plasma membrane);GO:0016021(integral component of membrane);GO:0055085(transmembrane transport);GO:0006810(transport)	NA	NA	NA	PREDICTED: Glycine max sulfate transporter 3.1-like (LOC100810196), mRNA	0.49026	0.314177	0.530522	1.79106	0.909951	1.8683	0.28734	-1.79917	0.0117803	0.549765	down	yes
MSTRG.16977	LOC100811963	NM_001255711.1	NA	NA	NA	NA	Glycine max GEM-like protein 5-like (LOC100811963), mRNA	7.36913	6.01654	4.52263	35.1334	19.0525	48.7564	0.171715	-2.54191	1.63229e-06	0.000398192	down	yes
MSTRG.17098	LOC100793373	XM_003553310.3	GO:0016021(integral component of membrane);GO:0016020(membrane)	NA	NA	NA	PREDICTED: Glycine max probable arabinosyltransferase ARAD1 (LOC100793373), mRNA	0.484436	0.437287	0.374665	1.31669	2.25708	2.79285	0.202322	-2.30527	0.00125797	0.109211	down	yes
MSTRG.17115	LOC100527439	NM_001249180.1	GO:0005509(calcium ion binding)	04016(MAPK signaling pathway - plant);04070(Phosphatidylinositol signaling system);04626(Plant-pathogen interaction)	K02183	NA	Glycine max uncharacterized LOC100527439 (LOC100527439), mRNA	0.220472	0.121887	0.210488	33.9304	18.1427	0.056775	0.0112438	-6.47473	6.17447e-06	0.00116271	down	yes
MSTRG.17158	LOC100799900	MSTRG.17158.2;MSTRG.17158.1;XM_003554062.3;MSTRG.17158.4	GO:0004185(serine-type carboxypeptidase activity);GO:0004180(carboxypeptidase activity);GO:0051603(proteolysis involved in cellular protein catabolic process);GO:0006508(proteolysis);GO:0008233(peptidase activity);GO:0016787(hydrolase activity)	NA	NA	NA	PREDICTED: Glycine max serine carboxypeptidase-like 45 (LOC100799900), mRNA	10.5888	10.6269	6.24786	55.1633	29.2275	45.8673	0.210786	-2.24615	1.34878e-06	0.000336682	down	yes
MSTRG.17179	LOC100809835	MSTRG.17179.1;MSTRG.17179.2;XR_419958.2	NA	NA	NA	NA	PREDICTED: Glycine max uncharacterized LOC100809835 (LOC100809835), ncRNA	8.45104	11.1997	10.5293	24.6293	15.3163	23.8204	0.470068	-1.08906	0.0249316	0.882284	down	yes
MSTRG.17204	LOC100785080	XM_003554120.3	GO:0016757(transferase activity, transferring glycosyl groups);GO:0016021(integral component of membrane);GO:0016020(membrane)	NA	NA	NA	PREDICTED: Glycine max uncharacterized LOC100785080 (LOC100785080), mRNA	2.1657	2.68941	0.77566	5.30402	2.47767	6.64796	0.38997	-1.35856	0.0462084	1	down	yes
MSTRG.17455	LOC102660718	XM_006604468.2	GO:0016021(integral component of membrane);GO:0016020(membrane)	NA	NA	NA	PREDICTED: Glycine max dolichyl-diphosphooligosaccharide--protein glycosyltransferase subunit 4A (LOC102660718), mRNA	0	0	0	3.95731	2.84672	3.44694	0.00250092	-8.64333	1.03034e-11	9.47942e-09	down	yes
MSTRG.17456	LOC100779904	XM_006604469.2	GO:0042393(histone binding);GO:0003677(DNA binding);GO:0005694(chromosome);GO:0000786(nucleosome);GO:0006334(nucleosome assembly);GO:0046982(protein heterodimerization activity);GO:0005634(nucleus);GO:0000788(nuclear nucleosome);GO:0009414(response to water deprivation);GO:0005730(nucleolus);GO:0005773(vacuole);GO:0005774(vacuolar membrane);GO:0005829(cytosol);GO:0005886(plasma membrane);GO:00095…	NA	NA	NA	PREDICTED: Glycine max histone H4-like (LOC100779904), mRNA	0	0	0	26.3796	0	22.4333	0.000101932	-13.2601	1.27539e-07	5.2555e-05	down	yes
MSTRG.17489	LOC100792493;LOC100793025	MSTRG.17489.1;MSTRG.17489.5;MSTRG.17489.3;MSTRG.17489.2;MSTRG.17489.4;MSTRG.17489.6;MSTRG.17489.8;MSTRG.17489.7;MSTRG.17489.9;XM_003554300.3;XR_420015.2;XM_003554301.3	GO:0003879(ATP phosphoribosyltransferase activity);GO:0000105(histidine biosynthetic process);GO:0000287(magnesium ion binding);GO:0005737(cytoplasm);GO:0009570(chloroplast stroma);GO:0016740(transferase activity);GO:0004364(glutathione transferase activity);GO:0006749(glutathione metabolic process);GO:0010731(protein glutathionylation);GO:0010731(protein glutathionylation)	00340(Histidine metabolism);00480(Glutathione metabolism);00480(Glutathione metabolism)	K00765;K00799	EC:2.4.2.17;EC:2.5.1.18	PREDICTED: Glycine max ATP phosphoribosyltransferase 2, chloroplastic-like (LOC100792493), mRNA;PREDICTED: Glycine max glutathione S-transferase L3 (LOC100793025), transcript variant X1, mRNA	12.8501	10.7992	10.4043	25.9748	22.6616	20.8601	0.489319	-1.03115	0.00948835	0.484207	down	yes
MSTRG.17490	LOC100795126	NM_001254655.2	GO:0016209(antioxidant activity);GO:0055114(oxidation-reduction process);GO:0098869(cellular oxidant detoxification)	NA	NA	NA	Glycine max UPF0308 protein At2g37240, chloroplastic-like (LOC100795126), mRNA	1.15641	0.724553	1.30773	3.51411	2.92133	1.9388	0.38022	-1.39509	0.0479713	1	down	yes
MSTRG.17503	LOC102668573	XM_006605172.1	NA	NA	NA	NA	PREDICTED: Glycine max uncharacterized LOC102668573 (LOC102668573), mRNA	1.12672	0.922459	0.439671	3.48621	1.56942	4.24088	0.267182	-1.90411	0.0177552	0.710232	down	yes
MSTRG.17511	LOC100788799	XM_003553498.3;XM_014772190.1;MSTRG.17511.1	GO:0005634(nucleus);GO:0006355(regulation of transcription, DNA-templated);GO:0006351(transcription, DNA-templated);GO:0003677(DNA binding);GO:0003677(DNA binding)	NA	NA	NA	PREDICTED: Glycine max NAC domain-containing protein 67-like (LOC100788799), transcript variant X1, mRNA	1.1684	0.495271	1.60414	3.72317	3.45091	2.26868	0.343791	-1.54039	0.0294595	0.970959	down	yes
MSTRG.17615	LOC100777948	XM_003553554.3	GO:0005634(nucleus);GO:0006355(regulation of transcription, DNA-templated);GO:0006351(transcription, DNA-templated);GO:0003677(DNA binding)	NA	NA	NA	PREDICTED: Glycine max NAC domain-containing protein 90-like (LOC100777948), mRNA	0.326571	0.239212	0.067801	1.36366	0.211115	0.920393	0.259761	-1.94474	0.043198	1	down	yes
MSTRG.17736	LOC100800971	MSTRG.17736.1;XM_003554481.3	GO:0043086(negative regulation of catalytic activity);GO:0004857(enzyme inhibitor activity);GO:0071944(cell periphery);GO:0046910(pectinesterase inhibitor activity);GO:0030599(pectinesterase activity);GO:0005618(cell wall);GO:0045490(pectin catabolic process);GO:0042545(cell wall modification);GO:0045330(aspartyl esterase activity);GO:0016787(hydrolase activity)	00040(Pentose and glucuronate interconversions)	K01051	EC:3.1.1.11	PREDICTED: Glycine max probable pectinesterase/pectinesterase inhibitor 41 (LOC100800971), mRNA	19.8099	3.55938	6.73059	19.6586	10.1141	42.1623	0.405559	-1.30202	0.0469494	1	down	yes
MSTRG.17749	LOC100527153	NM_001248735.2	NA	NA	NA	NA	Glycine max uncharacterized LOC100527153 (LOC100527153), mRNA	4.92305	5.3749	4.43422	17.435	10.5863	16.8026	0.327044	-1.61244	0.00656532	0.379551	down	yes
MSTRG.17819	LOC100791098	XM_014771786.1;XM_006604710.2;XM_014771785.1;XM_006604708.2;XM_006604709.2	GO:0000160(phosphorelay signal transduction system);GO:0005622(intracellular);GO:0050896(response to stimulus);GO:0023014(signal transduction by protein phosphorylation);GO:0018298(protein-chromophore linkage);GO:0017006(protein-tetrapyrrole linkage);GO:0009585(red, far-red light phototransduction);GO:0009584(detection of visible light);GO:0007165(signal transduction);GO:0042803(protein homodimer…	04712(Circadian rhythm - plant);04712(Circadian rhythm - plant)	K12120	NA	PREDICTED: Glycine max phytochrome A (LOC100791098), transcript variant X1, mRNA	0.0731198	0.0850368	0.0761825	0.388775	0.232935	0.129036	0.321077	-1.63901	0.0390186	1	down	yes
MSTRG.1784	LOC100787547	XM_003537118.2;XM_003537119.3	NA	NA	NA	NA	PREDICTED: Glycine max uncharacterized LOC100787547 (LOC100787547), transcript variant X2, mRNA	43.5954	32.8424	41.3955	99.5682	106.955	70.0886	0.425595	-1.23245	0.00185096	0.147167	down	yes
MSTRG.17879	LOC100818577	XM_003554598.3	GO:0005622(intracellular);GO:0009506(plasmodesma);GO:0019722(calcium-mediated signaling);GO:0004871(signal transducer activity)	NA	NA	NA	PREDICTED: Glycine max protein RALF-like 1 (LOC100818577), mRNA	0	0	0	24.5727	13.0236	0	0.000146065	-12.7411	3.24383e-07	0.000106586	down	yes
MSTRG.1802	LOC100778467	XM_003537155.3	GO:0003676(nucleic acid binding);GO:0005634(nucleus)	NA	NA	NA	PREDICTED: Glycine max zinc finger protein ZAT11-like (LOC100778467), mRNA	16.677	15.3681	8.78826	31.8008	16.3359	42.3481	0.447114	-1.16129	0.033426	1	down	yes
MSTRG.18047		MSTRG.18047.1	NA	NA	NA	NA		6.14251	6.71457	4.91206	20.5361	13.5493	17.3195	0.345536	-1.53309	0.00344661	0.235136	down	yes
MSTRG.18059	LOC100807179	MSTRG.18059.1;NM_001252751.2	GO:0016627(oxidoreductase activity, acting on the CH-CH group of donors);GO:0016021(integral component of membrane);GO:0006629(lipid metabolic process);GO:0055114(oxidation-reduction process);GO:0005737(cytoplasm);GO:0016020(membrane)	NA	NA	NA	Glycine max uncharacterized LOC100807179 (LOC100807179), mRNA	6.83811	1.97086	3.90034	5.90912	21.87	6.56	0.371301	-1.42934	0.0401215	1	down	yes
MSTRG.18071	LOC100809309	XM_003554748.3;MSTRG.18071.2	GO:0016788(hydrolase activity, acting on ester bonds)	NA	NA	NA	PREDICTED: Glycine max GDSL esterase/lipase 5-like (LOC100809309), mRNA	4.07709	4.4624	2.41139	7.51839	12.831	10.0539	0.362061	-1.4657	0.00993809	0.493852	down	yes
MSTRG.18131	LOC100780576	XM_003519671.3	GO:0005634(nucleus);GO:0006355(regulation of transcription, DNA-templated);GO:0006351(transcription, DNA-templated);GO:0003677(DNA binding);GO:0003700(transcription factor activity, sequence-specific DNA binding)	04016(MAPK signaling pathway - plant);04075(Plant hormone signal transduction)	K14516	NA	PREDICTED: Glycine max ethylene-responsive transcription factor 1B-like (LOC100780576), mRNA	0	0	0	1.91263	1.14863	0	0.00160827	-9.28028	2.29957e-05	0.00347645	down	yes
MSTRG.18139	LOC100800034	MSTRG.18139.1;XM_003518551.3	GO:0042626(ATPase activity, coupled to transmembrane movement of substances);GO:0016887(ATPase activity);GO:0006810(transport);GO:0016021(integral component of membrane);GO:0055085(transmembrane transport);GO:0005524(ATP binding);GO:0000166(nucleotide binding);GO:0016020(membrane)	02010(ABC transporters)	K05658	EC:3.6.3.44	PREDICTED: Glycine max ABC transporter B family member 4-like (LOC100800034), mRNA	10.8901	11.5373	8.4946	25.99	18.9184	24.1507	0.446734	-1.16251	0.00472929	0.299191	down	yes
MSTRG.18165	LOC100795451	MSTRG.18165.1;XM_003519697.3;XM_014764208.1;MSTRG.18165.4	GO:0031519(PcG protein complex);GO:0034968(histone lysine methylation);GO:0018024(histone-lysine N-methyltransferase activity);GO:0032259(methylation);GO:0008168(methyltransferase activity);GO:0016740(transferase activity);GO:0016740(transferase activity)	00310(Lysine degradation);00310(Lysine degradation)	K11430	EC:2.1.1.43	PREDICTED: Glycine max histone-lysine N-methyltransferase EZA1-like (LOC100795451), transcript variant X2, mRNA	11.3967	10.2652	11.5114	28.2202	26.0422	27.1212	0.405191	-1.30333	0.00116531	0.103967	down	yes
MSTRG.18217	LOC100789295	MSTRG.18217.1;XM_003519028.3;XM_014764359.1;XM_006574499.2	NA	NA	NA	NA	PREDICTED: Glycine max hypersensitive-induced response protein 2 (LOC100789295), transcript variant X2, mRNA	4.00147	3.53477	4.0343	12.0599	6.42833	11.7147	0.378941	-1.39995	0.00670609	0.385612	down	yes
MSTRG.18223	LOC100799855	XM_006574371.2;XM_006574370.2;XM_006574369.2;MSTRG.18223.4;NM_001253292.1;MSTRG.18223.5	GO:0005622(intracellular);GO:0023014(signal transduction by protein phosphorylation);GO:0000160(phosphorelay signal transduction system);GO:0000155(phosphorelay sensor kinase activity);GO:0000155(phosphorelay sensor kinase activity)	NA	NA	NA	Glycine max protein TWIN LOV 1-like (LOC100799855), mRNA	10.8201	22.0582	23.6654	34.5179	35.5244	48.3522	0.472147	-1.08269	0.0173833	0.703214	down	yes
MSTRG.18241	LOC100819425	MSTRG.18241.2;MSTRG.18241.3;MSTRG.18241.1;XM_003519737.3;XM_006574505.2;XM_006574502.2;XM_006574504.2	NA	NA	NA	NA	PREDICTED: Glycine max uncharacterized LOC100819425 (LOC100819425), transcript variant X2, mRNA	7.55238	6.56512	7.10642	21.7946	12.536	19.5899	0.390596	-1.35625	0.00233536	0.17905	down	yes
MSTRG.18273	LOC100806069	XM_003519384.3	GO:0043231(intracellular membrane-bounded organelle);GO:0008152(metabolic process);GO:0080044(quercetin 7-O-glucosyltransferase activity);GO:0080043(quercetin 3-O-glucosyltransferase activity);GO:0016758(transferase activity, transferring hexosyl groups);GO:0016757(transferase activity, transferring glycosyl groups);GO:0016740(transferase activity)	00380(Tryptophan metabolism);00966(Glucosinolate biosynthesis)	K11820	EC:2.4.1.195	PREDICTED: Glycine max UDP-glycosyltransferase 74B1-like (LOC100806069), mRNA	1.91549	0.478863	0.201487	57.6694	15.372	36.671	0.023678	-5.40031	1.83742e-10	1.55702e-07	down	yes
MSTRG.18339	LOC100793171	MSTRG.18339.1;XM_003519914.3	NA	NA	NA	NA	PREDICTED: Glycine max glycine-rich cell wall structural protein 1-like (LOC100793171), mRNA	39.0815	44.2015	23.3275	32.0699	8.29001	719.218	0.13401	-2.89959	0.00737738	0.413146	down	yes
MSTRG.18357	CHIA1	NM_001251632.1	GO:0008152(metabolic process);GO:0016798(hydrolase activity, acting on glycosyl bonds);GO:0016998(cell wall macromolecule catabolic process);GO:0008061(chitin binding);GO:0006032(chitin catabolic process);GO:0004568(chitinase activity);GO:0005975(carbohydrate metabolic process);GO:0016787(hydrolase activity)	00520(Amino sugar and nucleotide sugar metabolism);04016(MAPK signaling pathway - plant)	K20547	EC:3.2.1.14	Glycine max chitinase class I (CHIA1), mRNA	0.919822	0.832217	1.12188	4.50678	3.81414	3.61783	0.24068	-2.05481	0.00302784	0.214831	down	yes
MSTRG.18361	LOC102666149	XM_006574593.2;XM_006574592.2	GO:0005694(chromosome);GO:0032508(DNA duplex unwinding);GO:0006284(base-excision repair);GO:0006260(DNA replication);GO:0043140(ATP-dependent 3'-5' DNA helicase activity);GO:0009378(four-way junction helicase activity);GO:0000724(double-strand break repair via homologous recombination);GO:0003677(DNA binding);GO:0005737(cytoplasm);GO:0005634(nucleus);GO:0005634(nucleus)	NA	NA	NA	PREDICTED: Glycine max F-box protein At2g26160-like (LOC102666149), transcript variant X1, mRNA	3.25204	3.19535	2.15327	15.4825	8.03916	8.1164	0.273825	-1.86868	0.000689404	0.068517	down	yes
MSTRG.18421	LOC100788420	XM_003520244.3	GO:0005524(ATP binding);GO:0000166(nucleotide binding)	NA	NA	NA	PREDICTED: Glycine max ATP-dependent zinc metalloprotease FtsH-like (LOC100788420), mRNA	2.90405	2.63039	2.18424	12.7037	2.25345	9.6547	0.311126	-1.68443	0.0103078	0.505481	down	yes
MSTRG.18422	SABATH2	NM_001250193.1	GO:0008168(methyltransferase activity);GO:0032259(methylation);GO:0016740(transferase activity)	NA	NA	NA	Glycine max salicylic acid methyl transferase-like protein (SABATH2), mRNA	0.336206	0.13148	0	1.40881	1.96451	0.136143	0.138578	-2.85123	0.0249333	0.882284	down	yes
MSTRG.18453	LOC100785566	XM_014765195.1;XM_003518003.3;MSTRG.18453.3	GO:0015292(uniporter activity);GO:0055085(transmembrane transport);GO:0016021(integral component of membrane);GO:0016020(membrane);GO:0016020(membrane)	NA	NA	NA	PREDICTED: Glycine max calcium uniporter protein 2, mitochondrial-like (LOC100785566), transcript variant X1, mRNA	2.21874	1.76756	2.97674	6.01064	4.59149	4.48916	0.457181	-1.12916	0.0164992	0.679401	down	yes
MSTRG.18469	LOC100820474	XM_014765256.1;MSTRG.18469.2;MSTRG.18469.3;MSTRG.18469.4	NA	NA	NA	NA	PREDICTED: Glycine max uncharacterized LOC100820474 (LOC100820474), mRNA	1.57732	1.36642	1.04621	2.26724	3.53505	2.35528	0.491063	-1.02602	0.0435396	1	down	yes
MSTRG.18482	LOC100819054;LOC100527374	MSTRG.18482.1;XM_003518071.3;NM_001248243.1	GO:0090502(RNA phosphodiester bond hydrolysis, endonucleolytic);GO:0033897(ribonuclease T2 activity);GO:0003723(RNA binding);GO:0003723(RNA binding)	NA	NA	NA	PREDICTED: Glycine max ribonuclease 1-like (LOC100819054), mRNA;Glycine max uncharacterized LOC100527374 (LOC100527374), mRNA	50.5521	40.4771	102.715	164.962	300.27	50.5034	0.376762	-1.40827	0.0137071	0.610487	down	yes
MSTRG.18532	LOC100801991	XM_003518189.3	GO:0016639(oxidoreductase activity, acting on the CH-NH2 group of donors, NAD or NADP as acceptor);GO:0006520(cellular amino acid metabolic process);GO:0055114(oxidation-reduction process);GO:0016491(oxidoreductase activity)	00910(Nitrogen metabolism);00250(Alanine, aspartate and glutamate metabolism);00220(Arginine biosynthesis);00471(D-Glutamine and D-glutamate metabolism)	K00261	EC:1.4.1.3	PREDICTED: Glycine max glutamate dehydrogenase 1-like (LOC100801991), mRNA	1.04768	0.869896	0.298436	3.65343	2.82769	3.00556	0.236166	-2.08213	0.00623943	0.367208	down	yes
MSTRG.18536	LOC100810509	NM_001252764.2	GO:0016021(integral component of membrane);GO:0016020(membrane)	NA	NA	NA	Glycine max uncharacterized LOC100810509 (LOC100810509), mRNA	1.71635	0.920285	1.62925	2.41398	13.235	1.74702	0.24861	-2.00805	0.0184184	0.729507	down	yes
MSTRG.18579	LOC100804843	XM_014765707.1;XM_014765709.1	GO:0005634(nucleus);GO:0006355(regulation of transcription, DNA-templated);GO:0006351(transcription, DNA-templated);GO:0003677(DNA binding);GO:0003700(transcription factor activity, sequence-specific DNA binding);GO:0003700(transcription factor activity, sequence-specific DNA binding)	NA	NA	NA	PREDICTED: Glycine max ethylene-responsive transcription factor ABR1-like (LOC100804843), transcript variant X1, mRNA	2.13535	1.19542	1.10067	4.50757	4.32936	4.49156	0.331821	-1.59152	0.0145235	0.627745	down	yes
MSTRG.18599	LOC102664867;LOC100804297	XM_006574747.2;MSTRG.18599.2;XM_003518559.3	GO:0031146(SCF-dependent proteasomal ubiquitin-dependent protein catabolic process);GO:0016567(protein ubiquitination);GO:0004842(ubiquitin-protein transferase activity)	NA	NA	NA	PREDICTED: Glycine max receptor-like protein 12 (LOC102664867), mRNA;PREDICTED: Glycine max SKP1-interacting partner 15 (LOC100804297), mRNA	0.0982943	0.0530581	0.0605194	0.418409	0.611879	0.357691	0.1574	-2.66749	0.000916802	0.0855708	down	yes
MSTRG.18618	LOC102667578;LOC100816065	XM_006574756.2;MSTRG.18618.1;XM_006574757.2;XM_003519952.3	GO:0005524(ATP binding);GO:0000166(nucleotide binding);GO:0016021(integral component of membrane);GO:0016020(membrane);GO:0016020(membrane)	03040(Spliceosome);04141(Protein processing in endoplasmic reticulum);04144(Endocytosis);04144(Endocytosis)	K03283	NA	PREDICTED: Glycine max probable mediator of RNA polymerase II transcription subunit 37c (LOC102667578), transcript variant X2, mRNA;PREDICTED: Glycine max uncharacterized LOC100816065 (LOC100816065), mRNA	3.02881	2.36606	2.23461	11.0048	6.83662	6.79055	0.31012	-1.6891	0.000451898	0.0483035	down	yes
MSTRG.18622	LOC100811587	XM_006574759.2;XM_006574760.2;XM_003518571.3;MSTRG.18622.4	GO:0031047(gene silencing by RNA);GO:0016779(nucleotidyltransferase activity);GO:0003723(RNA binding);GO:0003676(nucleic acid binding);GO:0016740(transferase activity);GO:0003968(RNA-directed 5'-3' RNA polymerase activity);GO:0001172(transcription, RNA-templated);GO:0001172(transcription, RNA-templated)	NA	NA	NA	PREDICTED: Glycine max RNA-dependent RNA polymerase 1 (LOC100811587), transcript variant X3, mRNA	7.0153	5.14838	8.04096	16.7486	13.1323	16.6951	0.428187	-1.22369	0.0032601	0.226247	down	yes
MSTRG.18639	LOC100306409	NM_001251472.1	GO:0006869(lipid transport)	NA	NA	NA	Glycine max uncharacterized LOC100306409 (LOC100306409), mRNA	0	0	0	5.32089	7.68135	0	0.000388411	-11.3301	2.19631e-06	0.000498053	down	yes
MSTRG.18691	LOC100800576	XM_003519987.3	GO:0004190(aspartic-type endopeptidase activity);GO:0030163(protein catabolic process);GO:0006508(proteolysis);GO:0008233(peptidase activity);GO:0016787(hydrolase activity)	NA	NA	NA	PREDICTED: Glycine max protein ASPARTIC PROTEASE IN GUARD CELL 1-like (LOC100800576), mRNA	0	0	0	3.09363	3.17329	2.15575	0.00019831	-12.3	9.32776e-19	1.66868e-15	down	yes
MSTRG.18740	LOC100817645	XM_003518665.3	GO:0043231(intracellular membrane-bounded organelle);GO:0008152(metabolic process);GO:0080044(quercetin 7-O-glucosyltransferase activity);GO:0080043(quercetin 3-O-glucosyltransferase activity);GO:0016758(transferase activity, transferring hexosyl groups)	NA	NA	NA	PREDICTED: Glycine max scopoletin glucosyltransferase-like (LOC100817645), mRNA	0	0	0	2.36297	2.33944	0	0.000510081	-10.937	3.17078e-06	0.000680758	down	yes
MSTRG.18758	LOC100306447	NM_001248254.1	GO:0090502(RNA phosphodiester bond hydrolysis, endonucleolytic);GO:0033897(ribonuclease T2 activity);GO:0003723(RNA binding)	NA	NA	NA	Glycine max uncharacterized LOC100306447 (LOC100306447), mRNA	3.92737	3.04764	2.48878	9.45841	17.7548	8.15177	0.26991	-1.88945	0.00363235	0.243171	down	yes
MSTRG.18858	LOC100777016	XR_413109.2	NA	NA	NA	NA	PREDICTED: Glycine max uncharacterized LOC100777016 (LOC100777016), ncRNA	0.584895	0.415929	0.743329	3.29635	2.41763	1.469	0.242259	-2.04538	0.00354875	0.24007	down	yes
MSTRG.18873		MSTRG.18873.1	NA	NA	NA	NA		0	0.077603	0.132465	4.64165	1.32182	2.50874	0.0272712	-5.19648	3.56835e-06	0.000736567	down	yes
MSTRG.18881	LOC100783984	XM_003518772.3	NA	NA	NA	NA	PREDICTED: Glycine max uncharacterized LOC100783984 (LOC100783984), mRNA	2.465	3.28907	3.03474	7.21329	9.08199	9.10202	0.344559	-1.53718	0.00603249	0.359061	down	yes
MSTRG.18925	LOC100809985	NM_001252693.1	GO:0055114(oxidation-reduction process);GO:0016491(oxidoreductase activity);GO:0046872(metal ion binding)	NA	NA	NA	Glycine max gibberellin 20 oxidase 1-like (LOC100809985), mRNA	0.687668	0.486651	1.13447	3.18009	4.01048	0.873531	0.288608	-1.79282	0.0227443	0.830373	down	yes
MSTRG.18988	LOC100787694	XM_003518860.3;MSTRG.18988.2	GO:0008272(sulfate transport);GO:0015116(sulfate transmembrane transporter activity);GO:0008271(secondary active sulfate transmembrane transporter activity);GO:1902358(sulfate transmembrane transport);GO:0009507(chloroplast);GO:0016020(membrane);GO:0005887(integral component of plasma membrane);GO:0016021(integral component of membrane);GO:0055085(transmembrane transport);GO:0006810(transport)	NA	NA	NA	PREDICTED: Glycine max sulfate transporter 3.1-like (LOC100787694), mRNA	12.9185	14.8364	13.6619	27.1683	25.2049	30.7529	0.495054	-1.01434	0.0124666	0.571032	down	yes
MSTRG.19126	LOC100797919	XM_003517977.3;MSTRG.19126.2	NA	NA	NA	NA	PREDICTED: Glycine max MATH domain and coiled-coil domain-containing protein At3g58270-like (LOC100797919), mRNA	17.1402	6.81439	13.6197	32.641	25.4494	36.298	0.391366	-1.35341	0.00343803	0.235049	down	yes
MSTRG.19192	LOC100809975	MSTRG.19192.1;XM_006575183.2	GO:0016020(membrane);GO:0006855(drug transmembrane transport);GO:0015297(antiporter activity);GO:0015238(drug transmembrane transporter activity);GO:0055085(transmembrane transport);GO:0016021(integral component of membrane)	NA	NA	NA	PREDICTED: Glycine max protein DETOXIFICATION 42-like (LOC100809975), mRNA	42.2416	43.8527	37.3189	82.6478	77.3165	92.4755	0.486328	-1.04	0.00753697	0.415152	down	yes
MSTRG.19193	LOC100812107	XM_003518065.3	GO:0048544(recognition of pollen);GO:0004674(protein serine/threonine kinase activity);GO:0005524(ATP binding);GO:0000166(nucleotide binding);GO:0016310(phosphorylation);GO:0016301(kinase activity);GO:0005886(plasma membrane);GO:0006468(protein phosphorylation);GO:0004672(protein kinase activity);GO:0016021(integral component of membrane);GO:0016020(membrane);GO:0016740(transferase activity)	NA	NA	NA	PREDICTED: Glycine max G-type lectin S-receptor-like serine/threonine-protein kinase SD3-1 (LOC100812107), mRNA	0	0	0	3.37428	0	3.72319	0.000164128	-12.5729	3.62281e-07	0.000116658	down	yes
MSTRG.19199		MSTRG.19199.1	NA	NA	NA	NA		0.212184	0.371094	0.351338	0.973322	0.460754	1.24423	0.346669	-1.52837	0.0477547	1	down	yes
MSTRG.19257	LOC100816928	XM_003519078.3	GO:0005634(nucleus);GO:0009691(cytokinin biosynthetic process);GO:0016021(integral component of membrane);GO:0016020(membrane);GO:0016787(hydrolase activity)	NA	NA	NA	PREDICTED: Glycine max cytokinin riboside 5'-monophosphate phosphoribohydrolase LOG7 (LOC100816928), mRNA	0.162502	0.340978	0.122016	3.51154	2.06228	1.98071	0.0872033	-3.51947	3.68855e-05	0.00537443	down	yes
MSTRG.19285	LOC100781111	XM_003519095.3	GO:0004674(protein serine/threonine kinase activity);GO:0007165(signal transduction);GO:0005524(ATP binding);GO:0000166(nucleotide binding);GO:0016310(phosphorylation);GO:0016301(kinase activity);GO:0006468(protein phosphorylation);GO:0004672(protein kinase activity);GO:0016740(transferase activity)	NA	NA	NA	PREDICTED: Glycine max CBL-interacting serine/threonine-protein kinase 6 (LOC100781111), mRNA	0	0	0	12.9916	7.91581	0	0.000102396	-13.2535	1.45267e-07	5.70457e-05	down	yes
MSTRG.19292	LOC100787157	XM_003518171.3	GO:0006468(protein phosphorylation);GO:0005524(ATP binding);GO:0004672(protein kinase activity);GO:0016021(integral component of membrane);GO:0016020(membrane)	NA	NA	NA	PREDICTED: Glycine max probable LRR receptor-like serine/threonine-protein kinase At2g24230 (LOC100787157), mRNA	0	0	0	0	1.9334	1.49533	0.00032218	-11.5998	6.33305e-07	0.000185533	down	yes
MSTRG.19367	LOC102661917	XM_006575294.2	GO:0004523(RNA-DNA hybrid ribonuclease activity);GO:0090502(RNA phosphodiester bond hydrolysis, endonucleolytic);GO:0003676(nucleic acid binding);GO:0008270(zinc ion binding);GO:0016021(integral component of membrane);GO:0016020(membrane);GO:0046872(metal ion binding)	NA	NA	NA	PREDICTED: Glycine max uncharacterized LOC102661917 (LOC102661917), mRNA	0.772146	0.621696	0.441998	2.54105	1.30988	1.76466	0.327886	-1.60873	0.022663	0.828343	down	yes
MSTRG.1938	LOC100807323	MSTRG.1938.1;MSTRG.1938.2;XM_006588762.2	GO:0043565(sequence-specific DNA binding);GO:0005634(nucleus);GO:0006355(regulation of transcription, DNA-templated);GO:0003677(DNA binding);GO:0003700(transcription factor activity, sequence-specific DNA binding)	NA	NA	NA	PREDICTED: Glycine max heat stress transcription factor A-3-like (LOC100807323), mRNA	1.36761	0.897059	0.581667	5.38705	3.65165	4.0983	0.218171	-2.19647	0.000778537	0.075511	down	yes
MSTRG.19442	LOC102669374	XM_014769247.1;XM_014769250.1;MSTRG.19442.3	NA	NA	NA	NA	PREDICTED: Glycine max protein trichome birefringence-like 45 (LOC102669374), transcript variant X2, mRNA	0.217962	0.334106	0.104942	0.720114	0.332087	1.26007	0.290714	-1.78233	0.0388878	1	down	yes
MSTRG.19514	LOC100778257	XM_003519256.3	GO:0030976(thiamine pyrophosphate binding);GO:0000287(magnesium ion binding);GO:0003824(catalytic activity)	04146(Peroxisome)	K12261	EC:4.1.-.-	PREDICTED: Glycine max 2-hydroxyacyl-CoA lyase-like (LOC100778257), mRNA	17.5019	20.0768	19.2285	51.2026	28.1517	52.5029	0.426506	-1.22936	0.00478277	0.3008	down	yes
MSTRG.19542	LOC100790182	XM_003519276.3	GO:0016567(protein ubiquitination);GO:0004842(ubiquitin-protein transferase activity);GO:0016740(transferase activity)	NA	NA	NA	PREDICTED: Glycine max U-box domain-containing protein 21-like (LOC100790182), mRNA	0	0	0	1.58347	0	1.96148	0.000622604	-10.6494	4.51191e-06	0.000891337	down	yes
MSTRG.19565	LOC100798625	MSTRG.19565.1;XM_003519292.3	GO:0016021(integral component of membrane);GO:0016020(membrane)	NA	NA	NA	PREDICTED: Glycine max uncharacterized LOC100798625 (LOC100798625), mRNA	0.694085	0.848411	1.00736	4.39976	1.95958	2.52629	0.288511	-1.7933	0.0167691	0.686128	down	yes
MSTRG.19613	LOC100500131	XM_006574285.2;XM_006574286.2;XM_014762968.1;NM_001250329.1	GO:0016021(integral component of membrane);GO:0016020(membrane);GO:0016020(membrane)	NA	NA	NA	Glycine max uncharacterized LOC100500131 (LOC100500131), mRNA	0.638613	0.755681	0.611961	2.21032	1.38448	1.692	0.380114	-1.3955	0.0450869	1	down	yes
MSTRG.19629	LOC100779324	XM_003519341.3	NA	NA	NA	NA	PREDICTED: Glycine max pleckstrin homology domain-containing protein 1-like (LOC100779324), mRNA	0	0	0	0	53.4029	69.8868	3.28663e-05	-14.893	4.933e-09	3.07353e-06	down	yes
MSTRG.19696	LOC100812856	XM_014770107.1;XM_014770099.1;MSTRG.19696.3;MSTRG.19696.4;XM_014770103.1	GO:0046872(metal ion binding);GO:0046872(metal ion binding)	NA	NA	NA	PREDICTED: Glycine max zinc finger CCCH domain-containing protein 3 (LOC100812856), transcript variant X2, mRNA	3.0648	2.66401	2.25781	7.04288	4.30859	5.15992	0.483856	-1.04735	0.0425548	1	down	yes
MSTRG.19858	LOC100800738	XM_003519540.3	GO:0006006(glucose metabolic process);GO:0080048(GDP-D-glucose phosphorylase activity);GO:0005737(cytoplasm)	00053(Ascorbate and aldarate metabolism)	K14190	EC:2.7.7.69	PREDICTED: Glycine max GDP-L-galactose phosphorylase 1 (LOC100800738), mRNA	2.17926	1.10831	2.83845	8.62595	4.37789	3.70161	0.363979	-1.45807	0.0203574	0.77308	down	yes
MSTRG.19882	LOC100809798	NM_001253080.2	GO:0008374(O-acyltransferase activity);GO:0016021(integral component of membrane);GO:0016020(membrane)	NA	NA	NA	Glycine max probable long-chain-alcohol O-fatty-acyltransferase 5-like (LOC100809798), mRNA	0	0	0	0	1.68387	1.17222	0.00104793	-9.89824	6.83176e-06	0.00125708	down	yes
MSTRG.19903	LOC100811245	MSTRG.19903.1;XM_006575644.2	GO:0000325(plant-type vacuole);GO:0055085(transmembrane transport);GO:0042626(ATPase activity, coupled to transmembrane movement of substances);GO:0005774(vacuolar membrane);GO:0016887(ATPase activity);GO:0006810(transport);GO:0016021(integral component of membrane);GO:0005524(ATP binding);GO:0000166(nucleotide binding);GO:0016020(membrane)	02010(ABC transporters)	K05666	NA	PREDICTED: Glycine max ABC transporter C family member 3-like (LOC100811245), mRNA	3.53683	2.1795	2.02379	13.4978	5.1113	7.07469	0.301321	-1.73063	0.000686848	0.0684742	down	yes
MSTRG.1993	LOC100795470	XM_003537033.3	GO:0005634(nucleus);GO:0006355(regulation of transcription, DNA-templated);GO:0006351(transcription, DNA-templated);GO:0003677(DNA binding)	NA	NA	NA	PREDICTED: Glycine max B3 domain-containing protein At2g36080-like (LOC100795470), mRNA	0.207764	0.159035	0.20572	1.07868	0.887854	1.33251	0.17592	-2.50701	0.00116556	0.103967	down	yes
MSTRG.19938		MSTRG.19938.1;MSTRG.19938.2	NA	NA	NA	NA		0.945226	1.05899	0.33197	2.80805	1.54941	2.02705	0.369486	-1.43641	0.0369574	1	down	yes
MSTRG.19964	LOC100806244	XM_003519637.3	GO:0016021(integral component of membrane);GO:0016020(membrane)	NA	NA	NA	PREDICTED: Glycine max uncharacterized LOC100806244 (LOC100806244), mRNA	0.233879	0.409201	0.092977	3.47177	2.04612	0	0.144603	-2.78983	0.0421324	1	down	yes
MSTRG.20079	LOC100805244	XM_003556165.3	GO:0016020(membrane);GO:0044550(secondary metabolite biosynthetic process);GO:0016709(oxidoreductase activity, acting on paired donors, with incorporation or reduction of molecular oxygen, NAD(P)H as one donor, and incorporation of one atom of oxygen);GO:0004497(monooxygenase activity);GO:0055114(oxidation-reduction process);GO:0016491(oxidoreductase activity);GO:0016021(integral component of mem…	NA	NA	NA	PREDICTED: Glycine max cytochrome P450 89A2-like (LOC100805244), mRNA	0.415256	0.413921	0.034228	4.63462	2.04469	4.18102	0.0808943	-3.62782	0.000117609	0.0152094	down	yes
MSTRG.20103	LOC100795511;LOC100796562	MSTRG.20103.2;NM_001253348.2;NM_001255542.1	GO:0005385(zinc ion transmembrane transporter activity);GO:0071577(zinc II ion transmembrane transport);GO:0046873(metal ion transmembrane transporter activity);GO:0030001(metal ion transport);GO:0006811(ion transport);GO:0016020(membrane);GO:0016021(integral component of membrane);GO:0055085(transmembrane transport);GO:0006810(transport);GO:0005886(plasma membrane);GO:0016020(membrane)	NA	NA	NA	Glycine max probable zinc transporter 10-like (LOC100795511), mRNA;Glycine max uncharacterized LOC100796562 (LOC100796562), mRNA	0.569752	0.54575	0.262121	0.61623	2.77084	1.30789	0.298629	-1.74357	0.0283581	0.951206	down	yes
MSTRG.20124	LOC100789360	XM_003556614.3	GO:0004553(hydrolase activity, hydrolyzing O-glycosyl compounds);GO:0005975(carbohydrate metabolic process)	00500(Starch and sucrose metabolism);00460(Cyanoamino acid metabolism);00940(Phenylpropanoid biosynthesis)	K01188	EC:3.2.1.21	PREDICTED: Glycine max beta-glucosidase 40 (LOC100789360), mRNA	24.5682	18.7647	10.9685	41.2477	38.4118	32.2828	0.487436	-1.03672	0.0201977	0.770243	down	yes
MSTRG.20153	LOC100526868	NM_001248333.1	GO:0005509(calcium ion binding)	04016(MAPK signaling pathway - plant);04070(Phosphatidylinositol signaling system);04626(Plant-pathogen interaction)	K02183	NA	Glycine max uncharacterized LOC100526868 (LOC100526868), mRNA	1.91124	0	0	7.38683	0	37.5996	0.0406284	-4.62137	0.0460958	1	down	yes
MSTRG.20266	LOC100807040	XM_003556725.3	GO:0030245(cellulose catabolic process);GO:0008810(cellulase activity);GO:0000272(polysaccharide catabolic process);GO:0008152(metabolic process);GO:0016798(hydrolase activity, acting on glycosyl bonds);GO:0004553(hydrolase activity, hydrolyzing O-glycosyl compounds);GO:0005975(carbohydrate metabolic process);GO:0003824(catalytic activity);GO:0016021(integral component of membrane);GO:0016020(mem…	NA	NA	NA	PREDICTED: Glycine max endoglucanase 12-like (LOC100807040), mRNA	1.80788	2.35813	1.28889	3.56938	2.25161	7.33171	0.408799	-1.29054	0.0499896	1	down	yes
MSTRG.20439	LOC100804007	XM_003555744.3	GO:0016757(transferase activity, transferring glycosyl groups);GO:0006012(galactose metabolic process);GO:0016740(transferase activity);GO:0047216(inositol 3-alpha-galactosyltransferase activity)	00052(Galactose metabolism)	K18819	EC:2.4.1.123	PREDICTED: Glycine max galactinol synthase 2 (LOC100804007), mRNA	0.209443	0.275228	0.148059	1.55265	0.81205	0.56582	0.225774	-2.14705	0.00867986	0.456256	down	yes
MSTRG.20601	LOC100789176	MSTRG.20601.1	NA	NA	NA	NA		0	0	0	1.18914	1.28865	1.37725	0.000412943	-11.2418	7.33671e-15	9.19799e-12	down	yes
MSTRG.20612	LOC100794445;LOC100785459	MSTRG.20612.1;NM_001255149.2;XM_006605277.2;XM_003555208.3;XM_006605879.2	GO:0008195(phosphatidate phosphatase activity);GO:0016311(dephosphorylation);GO:0016021(integral component of membrane);GO:0016020(membrane);GO:0003333(amino acid transmembrane transport);GO:0015171(amino acid transmembrane transporter activity);GO:0015297(antiporter activity);GO:0005887(integral component of plasma membrane);GO:0006865(amino acid transport);GO:0005313(L-glutamate transmembrane t…	00561(Glycerolipid metabolism);00564(Glycerophospholipid metabolism);00564(Glycerophospholipid metabolism)	K18693	EC:3.1.3.81;EC:3.1.3.4	PREDICTED: Glycine max lipid phosphate phosphatase 2-like (LOC100785459), transcript variant X1, mRNA;PREDICTED: Glycine max amino-acid permease BAT1 homolog (LOC100794445), transcript variant X2, mRNA	4.11698	3.7681	3.34684	9.83026	7.09501	12.7471	0.374381	-1.41742	0.00175858	0.141217	down	yes
MSTRG.20710	LOC100778313	XM_003555256.3	NA	NA	NA	NA	PREDICTED: Glycine max F-box protein SKIP22-like (LOC100778313), mRNA	4.79861	0.592805	0.413474	7.08083	6.04722	6.66312	0.292412	-1.77393	0.0365061	1	down	yes
MSTRG.20729	LOC100790058	XM_006605958.2	GO:0004674(protein serine/threonine kinase activity);GO:0005886(plasma membrane);GO:0006468(protein phosphorylation);GO:0005524(ATP binding);GO:0004672(protein kinase activity);GO:0016021(integral component of membrane);GO:0016020(membrane)	NA	NA	NA	PREDICTED: Glycine max uncharacterized LOC100790058 (LOC100790058), mRNA	0.518495	0.51319	0.285797	2.47229	1.3525	2.65267	0.203268	-2.29854	0.000639579	0.0647644	down	yes
MSTRG.20781	LOC100802241	XM_003555293.3	GO:0006869(lipid transport);GO:0008289(lipid binding)	NA	NA	NA	PREDICTED: Glycine max non-specific lipid-transfer protein-like protein At2g13820 (LOC100802241), mRNA	0.047299	0	0.090918	1.21981	0.220951	0.970917	0.0613486	-4.02683	0.000422809	0.0461521	down	yes
MSTRG.20844	LOC100788825	MSTRG.20844.1;XM_003556051.3	GO:0012505(endomembrane system);GO:0020037(heme binding);GO:0016020(membrane);GO:0016021(integral component of membrane)	NA	NA	NA	PREDICTED: Glycine max membrane steroid-binding protein 1-like (LOC100788825), mRNA	5.46533	4.50072	4.21422	43.8041	46.2585	41.2861	0.107736	-3.21442	1.39267e-13	1.60162e-10	down	yes
MSTRG.20889	LOC100793760	MSTRG.20889.1;XM_014772958.1	GO:0016887(ATPase activity);GO:0005634(nucleus);GO:0005524(ATP binding)	NA	NA	NA	PREDICTED: Glycine max peroxisomal biogenesis factor 6-like (LOC100793760), mRNA	3.36902	3.82343	1.88501	16.731	9.83322	12.5667	0.233142	-2.10072	8.56775e-06	0.00152425	down	yes
MSTRG.20895	LOC100811468	XM_014772764.1	GO:0000325(plant-type vacuole);GO:0055085(transmembrane transport);GO:0042626(ATPase activity, coupled to transmembrane movement of substances);GO:0005774(vacuolar membrane);GO:0016887(ATPase activity);GO:0006810(transport);GO:0016021(integral component of membrane);GO:0005524(ATP binding);GO:0000166(nucleotide binding);GO:0016020(membrane)	02010(ABC transporters)	K05666	NA	PREDICTED: Glycine max ABC transporter C family member 10-like (LOC100811468), mRNA	9.74881	7.26579	6.05314	14.7099	17.1166	14.7732	0.494508	-1.01593	0.0152351	0.645509	down	yes
MSTRG.20971	LOC100797265	XM_006606157.2;XM_003556151.3	GO:0042255(ribosome assembly);GO:0008380(RNA splicing);GO:0003690(double-stranded DNA binding);GO:0019843(rRNA binding);GO:0003727(single-stranded RNA binding);GO:0006355(regulation of transcription, DNA-templated);GO:0032502(developmental process);GO:0032502(developmental process)	NA	NA	NA	PREDICTED: Glycine max uncharacterized LOC100797265 (LOC100797265), transcript variant X2, mRNA	3.23213	1.00729	0.938019	5.16847	5.29985	3.93818	0.360682	-1.4712	0.0439511	1	down	yes
MSTRG.20976	LOC100801536	XM_003556158.3;XM_014772872.1	GO:0003676(nucleic acid binding);GO:0003676(nucleic acid binding)	NA	NA	NA	PREDICTED: Glycine max protein SENSITIVE TO PROTON RHIZOTOXICITY 1-like (LOC100801536), transcript variant X2, mRNA	11.7022	0.807187	10.8675	23.2952	17.9638	22.3374	0.35843	-1.48024	0.0315526	1	down	yes
MSTRG.21081	LOC100306507	NM_001249118.1	NA	NA	NA	NA	Glycine max uncharacterized LOC100306507 (LOC100306507), mRNA	0	0	0	0	12.8438	4.92824	0.000369185	-11.4034	1.2953e-06	0.000328425	down	yes
MSTRG.21096	LOC100800445	MSTRG.21096.1	NA	NA	NA	NA		0	0	0	0	1.42367	1.56092	0.00173993	-9.16675	1.51989e-05	0.00243492	down	yes
MSTRG.21132	LOC100811656	XM_003555449.3	GO:0008652(cellular amino acid biosynthetic process);GO:0051539(4 iron, 4 sulfur cluster binding);GO:0008152(metabolic process);GO:0016836(hydro-lyase activity);GO:0003861(3-isopropylmalate dehydratase activity);GO:0050486(intramolecular transferase activity, transferring hydroxy groups);GO:0019761(glucosinolate biosynthetic process);GO:0046686(response to cadmium ion);GO:0009507(chloroplast);GO:…	00660(C5-Branched dibasic acid metabolism);00290(Valine, leucine and isoleucine biosynthesis);00966(Glucosinolate biosynthesis)	K01703	EC:4.2.1.33;EC:4.2.1.35	PREDICTED: Glycine max 3-isopropylmalate dehydratase large subunit-like (LOC100811656), mRNA	0.081955	0.106307	0.1547	1.4151	0.616222	0.683125	0.12996	-2.94386	0.000382511	0.0423273	down	yes
MSTRG.21211	LOC100500308	NM_001249241.1	GO:0005509(calcium ion binding)	04626(Plant-pathogen interaction)	K13448	NA	Glycine max uncharacterized LOC100500308 (LOC100500308), mRNA	5.8642	7.83094	5.2604	22.3726	11.5399	19.5056	0.354457	-1.49632	0.0125744	0.574741	down	yes
MSTRG.21247	LOC100783168	XM_003556375.3	GO:0071423(malate transmembrane transport);GO:0015743(malate transport);GO:0015140(malate transmembrane transporter activity);GO:0009705(plant-type vacuole membrane);GO:0016021(integral component of membrane);GO:0016020(membrane)	NA	NA	NA	PREDICTED: Glycine max aluminum-activated malate transporter 10 (LOC100783168), mRNA	0.32301	0.03787	0.407828	2.09467	1.27244	0.381517	0.205619	-2.28195	0.0170601	0.693156	down	yes
MSTRG.2138	LOC100305461	XM_003535830.3	GO:0071554(cell wall organization or biogenesis);GO:0016413(O-acetyltransferase activity);GO:0005794(Golgi apparatus)	NA	NA	NA	PREDICTED: Glycine max protein trichome birefringence-like 36 (LOC100305461), mRNA	0.540586	0.07254	0.714877	5.05971	1.58052	0.204083	0.195188	-2.35707	0.0277369	0.939138	down	yes
MSTRG.21520	LOC100776350	MSTRG.21520.1;XM_003521828.3	NA	NA	NA	NA	PREDICTED: Glycine max uncharacterized LOC100776350 (LOC100776350), mRNA	4.07417	4.41008	2.30055	12.2748	7.8299	18.1372	0.28015	-1.83573	0.00358757	0.241176	down	yes
MSTRG.21562	LOC100527075	NM_001251379.1	NA	NA	NA	NA	Glycine max uncharacterized LOC100527075 (LOC100527075), mRNA	0	0	0	7.84947	0	8.6371	0.000283492	-11.7844	9.13278e-07	0.00024507	down	yes
MSTRG.21581	LOC100814309	XM_006576319.2	GO:0005634(nucleus);GO:0006355(regulation of transcription, DNA-templated);GO:0006351(transcription, DNA-templated);GO:0003677(DNA binding)	NA	NA	NA	PREDICTED: Glycine max transcription factor TCP9-like (LOC100814309), mRNA	0	0	0	4.23723	0	3.12325	0.000311669	-11.6477	1.1143e-06	0.000289368	down	yes
MSTRG.21689	LOC100802561	XM_003521972.3	GO:0034755(iron ion transmembrane transport);GO:0005381(iron ion transmembrane transporter activity);GO:0016021(integral component of membrane);GO:0016020(membrane)	NA	NA	NA	PREDICTED: Glycine max solute carrier family 40 member 2-like (LOC100802561), mRNA	5.61308	3.97056	4.95657	19.2535	17.5059	16.8123	0.269847	-1.88979	5.01342e-05	0.00701901	down	yes
MSTRG.21690	LOC100803617	XM_003521974.3	NA	NA	NA	NA	PREDICTED: Glycine max F-box/LRR-repeat protein 3-like (LOC100803617), mRNA	4.51765	4.61724	5.82191	18.9825	17.2443	16.637	0.281134	-1.83067	2.09968e-05	0.00321961	down	yes
MSTRG.21729	LOC100790910;LOC102663236	XM_003522060.3;MSTRG.21729.2;MSTRG.21729.3;XM_006576392.2	GO:0042744(hydrogen peroxide catabolic process);GO:0006979(response to oxidative stress);GO:0005576(extracellular region);GO:0098869(cellular oxidant detoxification);GO:0004601(peroxidase activity);GO:0055114(oxidation-reduction process);GO:0016491(oxidoreductase activity);GO:0020037(heme binding);GO:0046872(metal ion binding)	00940(Phenylpropanoid biosynthesis);00940(Phenylpropanoid biosynthesis)	K00430	EC:1.11.1.7	PREDICTED: Glycine max cationic peroxidase 1-like (LOC100790910), mRNA;PREDICTED: Glycine max peroxidase P7-like (LOC102663236), mRNA	1.74185	2.66663	1.6808	5.77516	4.84983	9.0697	0.306913	-1.7041	0.00117348	0.10416	down	yes
MSTRG.21834	LOC100818384	XM_003522019.3	GO:0005634(nucleus);GO:0006357(regulation of transcription from RNA polymerase II promoter);GO:0000981(RNA polymerase II transcription factor activity, sequence-specific DNA binding);GO:0006351(transcription, DNA-templated);GO:0043565(sequence-specific DNA binding);GO:0006355(regulation of transcription, DNA-templated);GO:0003700(transcription factor activity, sequence-specific DNA binding)	NA	NA	NA	PREDICTED: Glycine max trihelix transcription factor GT-3b-like (LOC100818384), mRNA	0.597209	0.584327	0.399059	1.69414	0.951372	1.7841	0.357332	-1.48466	0.0477791	1	down	yes
MSTRG.21959	LOC100787007	NM_001253055.1;MSTRG.21959.2	GO:0016787(hydrolase activity);GO:0008152(metabolic process)	NA	NA	NA	Glycine max uncharacterized LOC100787007 (LOC100787007), mRNA	17.9886	16.2939	10.4372	49.0091	28.9071	38.2615	0.385153	-1.3765	0.00192196	0.150949	down	yes
MSTRG.21970	LOC102666687	MSTRG.21970.1;XM_006576572.2	NA	NA	NA	NA	PREDICTED: Glycine max uncharacterized LOC102666687 (LOC102666687), mRNA	0.34461	0.251279	0.125544	0.624137	1.27411	0.366495	0.326558	-1.61459	0.0454486	1	down	yes
MSTRG.21983	LOC100785773	XM_006576584.2	GO:0035556(intracellular signal transduction);GO:0004674(protein serine/threonine kinase activity);GO:0005737(cytoplasm);GO:0005634(nucleus);GO:0005886(plasma membrane);GO:0006468(protein phosphorylation);GO:0005524(ATP binding);GO:0004672(protein kinase activity)	04016(MAPK signaling pathway - plant)	K20714	EC:2.7.11.1	PREDICTED: Glycine max serine/threonine-protein kinase OXI1-like (LOC100785773), mRNA	0.348449	0.497377	0.319361	8.24121	5.36163	8.16851	0.0541367	-4.20725	1.76597e-09	1.26369e-06	down	yes
MSTRG.21993	LOC100800765	XM_006576593.2	NA	NA	NA	NA	PREDICTED: Glycine max uncharacterized LOC100800765 (LOC100800765), mRNA	7.29513	7.31424	8.58862	28.8334	16.7676	24.6764	0.327114	-1.61213	0.000123342	0.0157608	down	yes
MSTRG.22018	LOC100811802	XM_003520974.3	GO:0016491(oxidoreductase activity);GO:0055114(oxidation-reduction process)	NA	NA	NA	PREDICTED: Glycine max 2-alkenal reductase (NADP(+)-dependent) (LOC100811802), mRNA	2.44016	0.677169	1.25448	29.1415	21.234	21.0285	0.0608253	-4.03918	4.73842e-11	4.12384e-08	down	yes
MSTRG.22067	LOC100785599	XM_003521007.3;XM_014773685.1	GO:0016021(integral component of membrane);GO:0016020(membrane);GO:0016020(membrane)	NA	NA	NA	PREDICTED: Glycine max uncharacterized LOC100785599 (LOC100785599), transcript variant X1, mRNA	1.07514	1.44909	0.855907	4.13478	2.21968	3.52093	0.345239	-1.53433	0.0328691	1	down	yes
MSTRG.22116	LOC100802206	XM_003521039.3	GO:0005634(nucleus);GO:0003677(DNA binding);GO:0046872(metal ion binding)	NA	NA	NA	PREDICTED: Glycine max squamosa promoter-binding-like protein 8 (LOC100802206), mRNA	0.511758	0.328627	0.48368	1.66332	0.69692	1.81302	0.313402	-1.67391	0.0295767	0.972827	down	yes
MSTRG.22180	LOC100784891	XM_003521091.3	GO:0032259(methylation);GO:0008757(S-adenosylmethionine-dependent methyltransferase activity);GO:0008168(methyltransferase activity);GO:0005737(cytoplasm);GO:0008152(metabolic process)	NA	NA	NA	PREDICTED: Glycine max putative methyltransferase DDB_G0268948 (LOC100784891), mRNA	3.95973	3.25954	3.67825	16.9367	5.13439	11.751	0.319695	-1.64523	0.00618599	0.366167	down	yes
MSTRG.22228	LOC100800591	XM_003521119.3	GO:0016757(transferase activity, transferring glycosyl groups);GO:0016021(integral component of membrane);GO:0016020(membrane)	NA	NA	NA	PREDICTED: Glycine max protein O-linked-mannose beta-1,4-N-acetylglucosaminyltransferase 2-like (LOC100800591), mRNA	5.28049	5.99814	3.26605	12.6255	6.23824	19.8024	0.37165	-1.42798	0.00975905	0.491017	down	yes
MSTRG.22284	FAD2-2	NM_001251429.1;MSTRG.22284.2;MSTRG.22284.3	GO:0006631(fatty acid metabolic process);GO:0006629(lipid metabolic process);GO:0005789(endoplasmic reticulum membrane);GO:0006633(fatty acid biosynthetic process);GO:0016717(oxidoreductase activity, acting on paired donors, with oxidation of a pair of donors resulting in the reduction of molecular oxygen to two molecules of water);GO:0055114(oxidation-reduction process);GO:0016491(oxidoreductase…	01040(Biosynthesis of unsaturated fatty acids)	K10256	EC:1.14.19.6;EC:1.14.19.22	Glycine max microsomal omega-6 desaturase (FAD2-2), mRNA	3.43776	3.12648	3.39259	8.73053	189.26	1.79126	0.0512222	-4.28709	0.000162262	0.0203307	down	yes
MSTRG.22384	LOC100817669	XM_003520539.3	GO:0016021(integral component of membrane);GO:0016020(membrane);GO:0055114(oxidation-reduction process);GO:0020037(heme binding);GO:0016705(oxidoreductase activity, acting on paired donors, with incorporation or reduction of molecular oxygen);GO:0005506(iron ion binding)	00073(Cutin, suberine and wax biosynthesis)	K13407	EC:1.14.-.-	PREDICTED: Glycine max cytochrome P450 94A1-like (LOC100817669), mRNA	0	0	0	0	5.28502	7.26682	0.000162906	-12.5837	1.83885e-07	6.8852e-05	down	yes
MSTRG.22387	LOC100818732	XM_014773819.1	GO:0055114(oxidation-reduction process);GO:0020037(heme binding);GO:0016705(oxidoreductase activity, acting on paired donors, with incorporation or reduction of molecular oxygen);GO:0005506(iron ion binding)	00073(Cutin, suberine and wax biosynthesis)	K13407	EC:1.14.-.-	PREDICTED: Glycine max cytochrome P450 94A1-like (LOC100818732), mRNA	0	0	0	11.0702	6.19904	0	0.000125802	-12.9566	2.25678e-07	7.89897e-05	down	yes
MSTRG.22395	LOC100816433	MSTRG.22395.1;XM_003521232.3	NA	NA	NA	NA	PREDICTED: Glycine max LOB domain-containing protein 16-like (LOC100816433), mRNA	0.0387805	0.110798	1.56724	3.32928	1.94185	3.96227	0.178625	-2.485	0.0229607	0.835434	down	yes
MSTRG.22400	LOC100819445	XM_003521238.3	GO:0005887(integral component of plasma membrane);GO:0006817(phosphate ion transport);GO:0022891(substrate-specific transmembrane transporter activity);GO:0022857(transmembrane transporter activity);GO:0005315(inorganic phosphate transmembrane transporter activity);GO:0016021(integral component of membrane);GO:0055085(transmembrane transport);GO:0016020(membrane)	NA	NA	NA	PREDICTED: Glycine max probable inorganic phosphate transporter 1-7 (LOC100819445), mRNA	1.00067	2.11439	6.24092	6.36118	8.0855	10.7043	0.361003	-1.46992	0.0262813	0.912334	down	yes
MSTRG.22405	LOC100776152	XM_003521242.3	NA	NA	NA	NA	PREDICTED: Glycine max uncharacterized LOC100776152 (LOC100776152), mRNA	1.5422	1.76426	1.83361	4.69397	2.60438	6.54114	0.365433	-1.45232	0.0404874	1	down	yes
MSTRG.22429	LOC100788436	MSTRG.22429.1;XM_003521264.3;XM_006576899.2	GO:0006396(RNA processing);GO:0006396(RNA processing)	NA	NA	NA	PREDICTED: Glycine max uncharacterized LOC100788436 (LOC100788436), transcript variant X1, mRNA	11.9735	9.07975	9.59929	40.7564	28.9712	26.7218	0.317532	-1.65503	8.32238e-05	0.01126	down	yes
MSTRG.22437	PDR12	NM_001250768.1	GO:0042626(ATPase activity, coupled to transmembrane movement of substances);GO:0016887(ATPase activity);GO:0016021(integral component of membrane);GO:0055085(transmembrane transport);GO:0016020(membrane);GO:0006810(transport);GO:0005524(ATP binding);GO:0000166(nucleotide binding);GO:0005886(plasma membrane)	NA	NA	NA	Glycine max PDR-like ABC-transporter (PDR12), mRNA	2.40428	1.04698	1.22376	15.274	9.90806	17.4864	0.108103	-3.20953	3.04599e-10	2.39229e-07	down	yes
MSTRG.22487	LOC100814304	MSTRG.22487.1;NM_001254536.2	GO:0034220(ion transmembrane transport);GO:0015075(ion transmembrane transporter activity);GO:0005887(integral component of plasma membrane);GO:0016021(integral component of membrane);GO:0016020(membrane)	NA	NA	NA	Glycine max protein ALUMINUM SENSITIVE 3-like (LOC100814304), mRNA	4.47025	2.67567	3.44834	9.27179	7.77986	8.97256	0.403894	-1.30795	0.0122802	0.565369	down	yes
MSTRG.22518	LOC100783651	MSTRG.22518.1;XM_003521340.2	GO:0008168(methyltransferase activity);GO:0032259(methylation);GO:0008152(metabolic process);GO:0016021(integral component of membrane);GO:0016020(membrane)	NA	NA	NA	PREDICTED: Glycine max uncharacterized LOC100783651 (LOC100783651), mRNA	5.3199	0.931107	3.27776	6.41338	6.91017	16.9188	0.304811	-1.71401	0.0103396	0.505481	down	yes
MSTRG.2252	LOC100814291	XM_014762577.1;XM_014762576.1;XM_006588425.2;XM_006588427.2;XM_006588426.2;XM_006588428.2;NM_001254463.2	GO:0016787(hydrolase activity);GO:0008152(metabolic process);GO:0008152(metabolic process)	00760(Nicotinate and nicotinamide metabolism);00760(Nicotinate and nicotinamide metabolism)	K18551	EC:3.1.3.-	Glycine max uncharacterized LOC100814291 (LOC100814291), mRNA	13.2176	5.04401	8.98283	25.8977	35.0234	16.005	0.354457	-1.49632	0.0035347	0.239623	down	yes
MSTRG.22532	LOC100790026	XM_003521352.3;XM_006576963.2	GO:0005886(plasma membrane);GO:0007178(transmembrane receptor protein serine/threonine kinase signaling pathway);GO:0007166(cell surface receptor signaling pathway);GO:0006468(protein phosphorylation);GO:0005524(ATP binding);GO:0004675(transmembrane receptor protein serine/threonine kinase activity);GO:0004672(protein kinase activity);GO:0004672(protein kinase activity)	NA	NA	NA	PREDICTED: Glycine max probable receptor-like protein kinase At5g47070 (LOC100790026), transcript variant X2, mRNA	2.8596	3.88146	5.66715	8.1375	7.01349	9.37991	0.498774	-1.00354	0.043121	1	down	yes
MSTRG.22560	LOC100802029	XM_003521374.3	GO:0043231(intracellular membrane-bounded organelle);GO:0008152(metabolic process);GO:0080044(quercetin 7-O-glucosyltransferase activity);GO:0080043(quercetin 3-O-glucosyltransferase activity);GO:0016758(transferase activity, transferring hexosyl groups);GO:0016757(transferase activity, transferring glycosyl groups);GO:0016740(transferase activity)	NA	NA	NA	PREDICTED: Glycine max UDP-glycosyltransferase 73C1-like (LOC100802029), mRNA	0.209022	0.151663	0.068852	0.825265	0.485102	1.27678	0.16954	-2.5603	0.00283287	0.205453	down	yes
MSTRG.22590	LOC100815367	XM_014773380.1;NM_001252727.2	NA	NA	NA	NA	Glycine max uncharacterized LOC100815367 (LOC100815367), mRNA	0	0	0	0.860751	2.84299	0	0.000594891	-10.7151	6.02974e-06	0.0011489	down	yes
MSTRG.22596		MSTRG.22596.1;MSTRG.22596.2	NA	NA	NA	NA		0.483566	0.571106	0.567139	3.12528	1.1078	2.85225	0.227157	-2.13824	0.00161994	0.132395	down	yes
MSTRG.22617	LOC100781497	NM_001254320.1	GO:0015035(protein disulfide oxidoreductase activity);GO:0009055(electron carrier activity);GO:0005623(cell);GO:0045454(cell redox homeostasis);GO:0055114(oxidation-reduction process)	NA	NA	NA	Glycine max uncharacterized LOC100781497 (LOC100781497), mRNA	0	0.848049	0	6.62779	7.18536	4.59828	0.0485382	-4.36473	0.00624919	0.367208	down	yes
MSTRG.22655	LOC100793187	XM_003521442.3	GO:0016021(integral component of membrane);GO:0016020(membrane)	NA	NA	NA	PREDICTED: Glycine max protein YLS9 (LOC100793187), mRNA	0	0	0	0	96.3885	222.11	1.07405e-05	-16.5066	1.92645e-09	1.31986e-06	down	yes
MSTRG.2269	LOC100820151	XM_006589038.2;XM_014763164.1	GO:0046983(protein dimerization activity);GO:0046983(protein dimerization activity)	04075(Plant hormone signal transduction);04712(Circadian rhythm - plant);04712(Circadian rhythm - plant)	K12126	NA	PREDICTED: Glycine max transcription factor PIF3-like (LOC100820151), transcript variant X1, mRNA	1.88796	1.75238	2.38518	4.16276	3.07082	4.93102	0.488043	-1.03492	0.0494736	1	down	yes
MSTRG.22722	LOC100776155	XM_003521493.3	NA	NA	NA	NA	PREDICTED: Glycine max uncharacterized LOC100776155 (LOC100776155), mRNA	0.575002	0.796912	0.609061	0.418786	3.41758	4.24913	0.242864	-2.04178	0.0267511	0.92327	down	yes
MSTRG.22749	LOC102663147	MSTRG.22749.1;XR_001387590.1;XR_001387592.1	NA	NA	NA	NA	PREDICTED: Glycine max uncharacterized LOC102663147 (LOC102663147), transcript variant X3, ncRNA	0.531467	0.511169	1.17675	4.95164	2.56839	3.9842	0.189865	-2.39695	0.000229128	0.0271256	down	yes
MSTRG.22773	LOC100796524	MSTRG.22773.1;XM_003521533.3	NA	NA	NA	NA	PREDICTED: Glycine max protein DEHYDRATION-INDUCED 19 homolog 3 (LOC100796524), mRNA	3.17799	2.67702	2.16792	10.0738	4.86995	8.83193	0.335793	-1.57436	0.00248273	0.188553	down	yes
MSTRG.22776	LOC100798124	XM_003521536.3	GO:0000271(polysaccharide biosynthetic process);GO:0016757(transferase activity, transferring glycosyl groups);GO:0005794(Golgi apparatus);GO:0016740(transferase activity)	NA	NA	NA	PREDICTED: Glycine max probable galacturonosyltransferase-like 7 (LOC100798124), mRNA	0	0	0	0	3.00086	4.42197	0.000314053	-11.6367	6.39551e-07	0.000185533	down	yes
MSTRG.22875	LOC100797598	XM_003521621.3;XM_006577153.2	GO:0005516(calmodulin binding);GO:0006950(response to stress);GO:0006950(response to stress)	NA	NA	NA	PREDICTED: Glycine max calmodulin-binding protein 60 B (LOC100797598), transcript variant X2, mRNA	0.314702	0.256522	0.114487	1.34323	0.954264	1.27269	0.19326	-2.37139	0.00261265	0.195151	down	yes
MSTRG.22931	LOC100500696	XR_001387607.1;MSTRG.22931.2	NA	NA	NA	NA	PREDICTED: Glycine max uncharacterized LOC100500696 (LOC100500696), misc_RNA	0.749029	0.464502	0.554012	2.47041	1.99666	1.50062	0.297589	-1.74861	0.0118482	0.550541	down	yes
MSTRG.22935	LOC100788074	XM_003520776.3;MSTRG.22935.2	GO:0005544(calcium-dependent phospholipid binding);GO:0060548(negative regulation of cell death)	NA	NA	NA	PREDICTED: Glycine max protein BONZAI 3-like (LOC100788074), mRNA	2.70874	2.16724	2.38082	8.2326	4.97202	5.03818	0.397292	-1.33173	0.0126847	0.577736	down	yes
MSTRG.22960	LOC100792666	XM_003521697.3	GO:0009052(pentose-phosphate shunt, non-oxidative branch);GO:0004751(ribose-5-phosphate isomerase activity)	00030(Pentose phosphate pathway);00710(Carbon fixation in photosynthetic organisms)	K01807	EC:5.3.1.6	PREDICTED: Glycine max probable ribose-5-phosphate isomerase 3, chloroplastic (LOC100792666), mRNA	0	0	0	5.68885	5.00046	0	0.000328224	-11.573	1.34182e-06	0.000336682	down	yes
MSTRG.22972	LOC100526916	NM_001249012.2	GO:0050832(defense response to fungus);GO:0042742(defense response to bacterium)	NA	NA	NA	Glycine max uncharacterized LOC100526916 (LOC100526916), mRNA	0.791081	0.865123	0.363766	2.79023	6.44358	4.12461	0.15606	-2.67983	0.000957584	0.0891189	down	yes
MSTRG.23000	LOC547573	MSTRG.23000.1;NM_001254652.1	GO:0046777(protein autophosphorylation);GO:0018105(peptidyl-serine phosphorylation);GO:0009931(calcium-dependent protein serine/threonine kinase activity);GO:0005516(calmodulin binding);GO:0004683(calmodulin-dependent protein kinase activity);GO:0004674(protein serine/threonine kinase activity);GO:0035556(intracellular signal transduction);GO:0005737(cytoplasm);GO:0005634(nucleus);GO:0005524(ATP …	NA	NA	NA	Glycine max phosphoenolpyruvate carboxylase kinase (LOC547573), mRNA	6.49042	4.76143	7.42025	9.59741	18.3018	21.1225	0.374505	-1.41694	0.00604695	0.359258	down	yes
MSTRG.23037	UGT1	NM_001248124.1	GO:0043231(intracellular membrane-bounded organelle);GO:0008152(metabolic process);GO:0080044(quercetin 7-O-glucosyltransferase activity);GO:0080043(quercetin 3-O-glucosyltransferase activity);GO:0016758(transferase activity, transferring hexosyl groups);GO:0016740(transferase activity)	NA	NA	NA	Glycine max glucosyltransferase (UGT1), mRNA	0	0	0	0	11.22	12.6301	0.000109062	-13.1626	7.20435e-08	3.13496e-05	down	yes
MSTRG.2308	LOC100806598	XM_003535279.3	GO:0005516(calmodulin binding);GO:0006950(response to stress)	NA	NA	NA	PREDICTED: Glycine max calmodulin-binding protein 60 G-like (LOC100806598), mRNA	1.70634	2.58313	0.774514	5.21678	2.69412	7.54924	0.327241	-1.61157	0.0207726	0.781424	down	yes
MSTRG.23138	LOC100793552	XM_003522784.3	GO:0016831(carboxy-lyase activity);GO:0016829(lyase activity);GO:0003824(catalytic activity);GO:0008792(arginine decarboxylase activity);GO:0006527(arginine catabolic process);GO:0008295(spermidine biosynthetic process);GO:0009446(putrescine biosynthetic process)	00330(Arginine and proline metabolism)	K01583	EC:4.1.1.19	PREDICTED: Glycine max arginine decarboxylase-like (LOC100793552), mRNA	102.517	96.6171	107.841	258.826	145.141	218.424	0.489048	-1.03195	0.0106381	0.511281	down	yes
MSTRG.23158	LOC100803105;LOC106798453	MSTRG.23158.1;XM_014775027.1;XM_014775028.1	GO:0008168(methyltransferase activity);GO:0032259(methylation)	NA	NA	NA	PREDICTED: Glycine max probable caffeine synthase 4 (LOC100803105), mRNA;PREDICTED: Glycine max inactive anthranilate O-methyltransferase 1-like (LOC106798453), mRNA	0.245274	0.0286594	0.17455	1.5422	0.851774	1.6225	0.112763	-3.14864	0.000589311	0.0609662	down	yes
MSTRG.23202	LOC100790922	MSTRG.23202.1;XM_003523029.3;XM_006577872.2;XM_006577873.2;XM_006577874.2;XM_006577875.2;XM_006577876.2;XM_014774408.1;XM_014774409.1	GO:0005634(nucleus);GO:0006355(regulation of transcription, DNA-templated);GO:0006351(transcription, DNA-templated);GO:0003677(DNA binding);GO:0003677(DNA binding)	NA	NA	NA	PREDICTED: Glycine max protein NLP4-like (LOC100790922), transcript variant X2, mRNA	2.90532	2.41393	2.04311	6.5094	4.57929	4.47307	0.474137	-1.07663	0.0310536	0.99796	down	yes
MSTRG.23265	LOC100791981	XM_003523590.3;MSTRG.23265.1;MSTRG.23265.4;MSTRG.23265.3;MSTRG.23265.7;MSTRG.23265.6;MSTRG.23265.8	GO:0003824(catalytic activity)	NA	NA	NA	PREDICTED: Glycine max probable 1-acylglycerol-3-phosphate O-acyltransferase (LOC100791981), transcript variant X1, mRNA	4.89352	4.73292	4.41025	14.594	8.04549	15.0233	0.369268	-1.43726	0.0013436	0.115067	down	yes
MSTRG.23330	LOC100775287	XM_003523848.3	GO:0005615(extracellular space);GO:0010951(negative regulation of endopeptidase activity);GO:0004867(serine-type endopeptidase inhibitor activity)	NA	NA	NA	PREDICTED: Glycine max serpin-ZX-like (LOC100775287), mRNA	12.8725	6.65485	11.8478	19.298	25.6927	25.0307	0.442114	-1.17751	0.00970415	0.490601	down	yes
MSTRG.23359	LOC100792511	XM_003523904.3	GO:0016747(transferase activity, transferring acyl groups other than amino-acyl groups);GO:0016740(transferase activity)	NA	NA	NA	PREDICTED: Glycine max uncharacterized acetyltransferase At3g50280 (LOC100792511), mRNA	0	0	0	18.8301	18.1072	0	5.79549e-05	-14.0747	2.8139e-08	1.37289e-05	down	yes
MSTRG.23407	LOC100795337	XM_014774466.1;XM_014774468.1;MSTRG.23407.3	GO:0016021(integral component of membrane);GO:0016020(membrane);GO:0016020(membrane)	NA	NA	NA	PREDICTED: Glycine max protein PHLOEM PROTEIN 2-LIKE A10-like (LOC100795337), transcript variant X1, mRNA	0.121178	0.516292	0.793237	1.50967	1.88224	1.27101	0.305686	-1.70988	0.0307243	0.991337	down	yes
MSTRG.23410	LOC100786665	XM_003523582.3;MSTRG.23410.2	GO:0003723(RNA binding);GO:0003676(nucleic acid binding)	03015(mRNA surveillance pathway)	K14411	NA	PREDICTED: Glycine max RNA-binding protein 1-like (LOC100786665), mRNA	0.436407	0.649914	0.486087	0.847071	0.876083	3.97387	0.27011	-1.88838	0.0241227	0.865971	down	yes
MSTRG.2343	LOC106794990	XR_001383230.1;MSTRG.2343.2	NA	NA	NA	NA	PREDICTED: Glycine max uncharacterized LOC106794990 (LOC106794990), ncRNA	0.134108	0.275716	0.317456	0.586712	0.793353	0.732383	0.343165	-1.54303	0.040664	1	down	yes
MSTRG.23433	LOC100797803	XM_003523598.3	GO:0004497(monooxygenase activity);GO:0055114(oxidation-reduction process);GO:0016491(oxidoreductase activity);GO:0016021(integral component of membrane);GO:0016020(membrane);GO:0046872(metal ion binding);GO:0020037(heme binding);GO:0016705(oxidoreductase activity, acting on paired donors, with incorporation or reduction of molecular oxygen);GO:0005506(iron ion binding)	NA	NA	NA	PREDICTED: Glycine max cytochrome P450 711A1-like (LOC100797803), mRNA	3.35654	1.90581	1.96894	5.72229	7.6352	4.37819	0.408986	-1.28988	0.0236885	0.854574	down	yes
MSTRG.23436	LOC100306704	NM_001248269.1	GO:0005634(nucleus);GO:0009691(cytokinin biosynthetic process);GO:0016787(hydrolase activity)	NA	NA	NA	Glycine max uncharacterized LOC100306704 (LOC100306704), mRNA	8.64384	6.59075	5.52712	19.4034	21.3646	13.7189	0.38297	-1.3847	0.00868559	0.456256	down	yes
MSTRG.2344	LOC100802887	XM_003536028.2	GO:0031408(oxylipin biosynthetic process);GO:0006633(fatty acid biosynthetic process);GO:0051213(dioxygenase activity);GO:0016702(oxidoreductase activity, acting on single donors with incorporation of molecular oxygen, incorporation of two atoms of oxygen);GO:0046872(metal ion binding);GO:0055114(oxidation-reduction process);GO:0016491(oxidoreductase activity)	00591(Linoleic acid metabolism)	K15718	EC:1.13.11.58	PREDICTED: Glycine max probable linoleate 9S-lipoxygenase 5 (LOC100802887), mRNA	11.415	15.7415	9.69908	46.2842	27.1824	42.3057	0.318044	-1.6527	0.000234025	0.0276038	down	yes
MSTRG.23466	LOC100810046	XM_003523614.3	GO:0016747(transferase activity, transferring acyl groups other than amino-acyl groups)	NA	NA	NA	PREDICTED: Glycine max uncharacterized acetyltransferase At3g50280-like (LOC100810046), mRNA	0	0.453157	0.765444	12.6779	8.56084	0	0.0584642	-4.0963	0.0256482	0.898693	down	yes
MSTRG.23490		MSTRG.23490.1	NA	NA	NA	NA		2.15179	1.88729	1.37535	6.74042	3.57184	5.1332	0.35075	-1.51149	0.0249317	0.882284	down	yes
MSTRG.23656	LOC100818219	XM_006578177.2;MSTRG.23656.2;XM_003522671.3	GO:0006090(pyruvate metabolic process);GO:0004473(malate dehydrogenase (decarboxylating) (NADP+) activity);GO:0004471(malate dehydrogenase (decarboxylating) (NAD+) activity);GO:0004470(malic enzyme activity);GO:0006108(malate metabolic process);GO:0051287(NAD binding);GO:0055114(oxidation-reduction process);GO:0016491(oxidoreductase activity);GO:0009507(chloroplast);GO:0046872(metal ion binding);…	00620(Pyruvate metabolism);00710(Carbon fixation in photosynthetic organisms);00710(Carbon fixation in photosynthetic organisms)	K00029	EC:1.1.1.40	PREDICTED: Glycine max NADP-dependent malic enzyme (LOC100818219), transcript variant X2, mRNA	16.9084	21.2802	5.0246	42.7875	23.4843	47.1995	0.382243	-1.38744	0.0129111	0.581876	down	yes
MSTRG.2376	LOC100783454	MSTRG.2376.1;XM_006589093.2;XM_006589094.2;XM_014763194.1;MSTRG.2376.5	NA	NA	NA	NA	PREDICTED: Glycine max vesicle-associated protein 2-2-like (LOC100783454), transcript variant X1, mRNA	11.0722	9.72358	8.8029	26.4116	18.078	22.9048	0.437429	-1.19288	0.00410497	0.2665	down	yes
MSTRG.23908	LOC102665525	XM_006578361.2	NA	NA	NA	NA	PREDICTED: Glycine max uncharacterized LOC102665525 (LOC102665525), mRNA	0.09103	0.031748	0	0.744405	0.967371	0.51682	0.0640127	-3.9655	0.000205497	0.0246911	down	yes
MSTRG.23929	LOC106798410	XM_014774673.1	GO:0000989(transcription factor activity, transcription factor binding);GO:0006355(regulation of transcription, DNA-templated);GO:0003700(transcription factor activity, sequence-specific DNA binding);GO:0043565(sequence-specific DNA binding);GO:0005634(nucleus);GO:0006351(transcription, DNA-templated)	NA	NA	NA	PREDICTED: Glycine max scarecrow-like protein 3 (LOC106798410), mRNA	0	0	0	1.38013	1.14964	1.05872	0.000361639	-11.4332	2.12697e-15	3.11321e-12	down	yes
MSTRG.23999	LOC100789703	XM_006578395.2	NA	NA	NA	NA	PREDICTED: Glycine max uncharacterized LOC100789703 (LOC100789703), mRNA	0.552549	0.082014	0.151463	1.52964	0.522351	1.52673	0.221885	-2.17211	0.0221501	0.817953	down	yes
MSTRG.24052	LOC102662706	XM_014774721.1;XM_006578495.2;XM_006578496.2;XM_014774720.1;XM_006578497.2	NA	NA	NA	NA	PREDICTED: Glycine max uncharacterized LOC102662706 (LOC102662706), transcript variant X5, mRNA	2.07022	1.28642	1.72412	5.00448	2.0214	5.37824	0.402898	-1.31151	0.0205641	0.7763	down	yes
MSTRG.24117		MSTRG.24117.1	NA	NA	NA	NA		7.17706	6.47694	4.31329	14.326	10.8454	20.6345	0.388532	-1.3639	0.0251462	0.886891	down	yes
MSTRG.24132	LOC100787218	XM_003523022.3	NA	NA	NA	NA	PREDICTED: Glycine max uncharacterized LOC100787218 (LOC100787218), mRNA	0	0	0	3.00736	3.8821	4.04662	0.000395006	-11.3058	6.7139e-15	9.0081e-12	down	yes
MSTRG.24195	LOC100817167	XM_003523078.3;MSTRG.24195.3;MSTRG.24195.4	GO:0003906(DNA-(apurinic or apyrimidinic site) lyase activity);GO:0008311(double-stranded DNA 3'-5' exodeoxyribonuclease activity);GO:0006284(base-excision repair);GO:0006974(cellular response to DNA damage stimulus);GO:0006281(DNA repair);GO:0004518(nuclease activity);GO:0090305(nucleic acid phosphodiester bond hydrolysis);GO:0005634(nucleus);GO:0016829(lyase activity);GO:0046872(metal ion bindi…	NA	NA	NA	PREDICTED: Glycine max DNA-(apurinic or apyrimidinic site) lyase (LOC100817167), transcript variant X1, mRNA	5.29013	4.59744	4.74952	10.6539	8.78151	12.7387	0.45032	-1.15098	0.0113278	0.533802	down	yes
MSTRG.242	LOC100807284	XM_003517736.3	NA	NA	NA	NA	PREDICTED: Glycine max uncharacterized LOC100807284 (LOC100807284), mRNA	6.09092	8.41154	4.87308	26.4132	10.9977	18.6215	0.346662	-1.5284	0.00390629	0.257232	down	yes
MSTRG.24276	LOC100804352	XM_006578684.2;XM_014774852.1;XM_003523139.3;XM_006578685.2	GO:0005655(nucleolar ribonuclease P complex);GO:0031047(gene silencing by RNA);GO:0031047(gene silencing by RNA)	NA	NA	NA	PREDICTED: Glycine max protein SUPPRESSOR OF GENE SILENCING 3-like (LOC100804352), transcript variant X3, mRNA	11.015	14.326	11.2278	30.4968	21.6587	25.5081	0.470465	-1.08784	0.00878115	0.459775	down	yes
MSTRG.24309	LOC100814504	XM_003523157.3	GO:0005634(nucleus);GO:0006355(regulation of transcription, DNA-templated);GO:0006351(transcription, DNA-templated);GO:0003677(DNA binding)	NA	NA	NA	PREDICTED: Glycine max NAC domain-containing protein 2 (LOC100814504), mRNA	10.4651	13.8655	14.9192	34.4151	13.0561	40.2822	0.439733	-1.1853	0.0193487	0.750668	down	yes
MSTRG.24311	LOC100813064	XR_414075.2;XM_003522426.3;MSTRG.24311.3;XM_006578707.2	GO:0005773(vacuole);GO:0004565(beta-galactosidase activity);GO:0008152(metabolic process);GO:0016798(hydrolase activity, acting on glycosyl bonds);GO:0004553(hydrolase activity, hydrolyzing O-glycosyl compounds);GO:0005975(carbohydrate metabolic process);GO:0005618(cell wall);GO:0016787(hydrolase activity);GO:0016787(hydrolase activity)	NA	NA	NA	PREDICTED: Glycine max beta-galactosidase 6-like (LOC100813064), transcript variant X2, mRNA	1.73386	1.90858	1.42613	7.06137	3.46498	6.64946	0.294423	-1.76404	0.00156822	0.129483	down	yes
MSTRG.24405	WRKY58	MSTRG.24405.1;NM_001250709.1	GO:0043565(sequence-specific DNA binding);GO:0006355(regulation of transcription, DNA-templated);GO:0003700(transcription factor activity, sequence-specific DNA binding)	NA	NA	NA	Glycine max transcription factor (WRKY58), mRNA	3.63693	9.08447	2.07358	9.41504	16.0535	20.8072	0.322048	-1.63465	0.00688085	0.393553	down	yes
MSTRG.24438	LOC100782253	MSTRG.24438.1;XM_006578806.2	GO:0055114(oxidation-reduction process);GO:0016491(oxidoreductase activity);GO:0046872(metal ion binding)	NA	NA	NA	PREDICTED: Glycine max 1-aminocyclopropane-1-carboxylate oxidase 5-like (LOC100782253), mRNA	4.07044	3.53783	3.13993	8.28816	9.54174	5.92325	0.454469	-1.13775	0.0153405	0.648942	down	yes
MSTRG.24439	LOC100782785	XM_003523266.3	GO:0005634(nucleus)	NA	NA	NA	PREDICTED: Glycine max protein TRANSPARENT TESTA GLABRA 1-like (LOC100782785), mRNA	0	0	0	6.33478	5.9591	4.95028	9.22205e-05	-13.4046	6.39899e-27	2.06054e-23	down	yes
MSTRG.24514	LOC100811972	XM_003522501.3	GO:0005634(nucleus);GO:0006355(regulation of transcription, DNA-templated);GO:0006351(transcription, DNA-templated);GO:0003677(DNA binding);GO:0003700(transcription factor activity, sequence-specific DNA binding)	NA	NA	NA	PREDICTED: Glycine max pathogenesis-related genes transcriptional activator PTI6-like (LOC100811972), mRNA	0	0	0	5.35564	6.41197	0	0.000183295	-12.4135	4.50872e-07	0.00013745	down	yes
MSTRG.24520	LOC100819120	XM_014774962.1;XM_003523334.3	GO:0005992(trehalose biosynthetic process);GO:0004805(trehalose-phosphatase activity);GO:0016311(dephosphorylation);GO:0003824(catalytic activity);GO:0016787(hydrolase activity);GO:0016787(hydrolase activity)	00500(Starch and sucrose metabolism);00500(Starch and sucrose metabolism)	K01087	EC:3.1.3.12	PREDICTED: Glycine max probable trehalose-phosphate phosphatase C (LOC100819120), transcript variant X1, mRNA	0.254856	0.155714	0.451356	2.29548	0.794852	1.27878	0.194926	-2.359	0.00254258	0.191742	down	yes
MSTRG.24622	LOC100819473	XM_006578922.2;XM_003523418.3;XM_006578923.2;XM_006578920.2;XM_006578921.2	NA	NA	NA	NA	PREDICTED: Glycine max uncharacterized LOC100819473 (LOC100819473), transcript variant X3, mRNA	0.542158	1.61888	0.436479	5.54352	4.5692	6.06454	0.163861	-2.60945	0.000246797	0.0287938	down	yes
MSTRG.2466		MSTRG.2466.2;MSTRG.2466.1	NA	NA	NA	NA		1.53108	1.96739	1.72942	4.34018	2.74988	5.14009	0.423114	-1.24088	0.0139567	0.61396	down	yes
MSTRG.24676	LOC100780662	XM_006579725.2;XM_014775375.1	GO:0005634(nucleus);GO:0006355(regulation of transcription, DNA-templated);GO:0006351(transcription, DNA-templated);GO:0003677(DNA binding);GO:0003677(DNA binding)	NA	NA	NA	PREDICTED: Glycine max NAC domain-containing protein 8 (LOC100780662), transcript variant X1, mRNA	0.456093	0.535702	0.923043	3.60824	1.73215	2.38533	0.247582	-2.01402	0.00536769	0.328602	down	yes
MSTRG.24709	LOC100782806	XM_003524495.3;XM_014775383.1;MSTRG.24709.3	GO:0009435(NAD biosynthetic process);GO:0055114(oxidation-reduction process);GO:0016491(oxidoreductase activity);GO:0009507(chloroplast);GO:0005737(cytoplasm);GO:0008734(L-aspartate oxidase activity);GO:0044318(L-aspartate:fumarate oxidoreductase activity);GO:0019363(pyridine nucleotide biosynthetic process);GO:0019363(pyridine nucleotide biosynthetic process)	00250(Alanine, aspartate and glutamate metabolism);00760(Nicotinate and nicotinamide metabolism);00760(Nicotinate and nicotinamide metabolism)	K00278	EC:1.4.3.16	PREDICTED: Glycine max L-aspartate oxidase, chloroplastic (LOC100782806), transcript variant X2, mRNA	1.19489	1.25256	1.09576	4.43989	2.38054	3.31447	0.349923	-1.51489	0.0157446	0.657575	down	yes
MSTRG.2472	LOC100808736	MSTRG.2472.1;XM_003536123.3	GO:0030170(pyridoxal phosphate binding);GO:0003824(catalytic activity)	00270(Cysteine and methionine metabolism);00450(Selenocompound metabolism)	K01761	EC:4.4.1.11	PREDICTED: Glycine max methionine gamma-lyase (LOC100808736), mRNA	6.31401	4.95151	5.08474	11.8904	8.58174	17.8416	0.41988	-1.25195	0.00734532	0.412067	down	yes
MSTRG.24728	LOC100306235	NM_001248875.2	NA	NA	NA	NA	Glycine max uncharacterized LOC100306235 (LOC100306235), mRNA	0	0	0	0	7.67761	5.61904	0.00044362	-11.1384	1.38725e-06	0.000343622	down	yes
MSTRG.2477	LOC100813020	XM_014762829.1	GO:0015743(malate transport);GO:0016021(integral component of membrane);GO:0016020(membrane)	NA	NA	NA	PREDICTED: Glycine max aluminum-activated malate transporter 10-like (LOC100813020), mRNA	0.838702	0.101611	1.4823	5.5919	2.46184	1.56619	0.248412	-2.00919	0.025834	0.903235	down	yes
MSTRG.24808	LOC100781197	XM_003525405.3;XM_006579454.2	GO:0003979(UDP-glucose 6-dehydrogenase activity);GO:0005829(cytosol);GO:0051287(NAD binding);GO:0016616(oxidoreductase activity, acting on the CH-OH group of donors, NAD or NADP as acceptor);GO:0005634(nucleus);GO:0055114(oxidation-reduction process);GO:0016491(oxidoreductase activity);GO:0006024(glycosaminoglycan biosynthetic process);GO:0006024(glycosaminoglycan biosynthetic process)	00040(Pentose and glucuronate interconversions);00053(Ascorbate and aldarate metabolism);00520(Amino sugar and nucleotide sugar metabolism);00520(Amino sugar and nucleotide sugar metabolism)	K00012	EC:1.1.1.22	PREDICTED: Glycine max UDP-glucose 6-dehydrogenase 1-like (LOC100781197), transcript variant X2, mRNA	0.0918719	0.120157	0.101836	1.03965	0.468834	0.671226	0.150315	-2.73394	0.000846023	0.0798909	down	yes
MSTRG.24930	LOC100798883	XM_003525498.3	GO:0003824(catalytic activity)	00052(Galactose metabolism)	K06617	EC:2.4.1.82	PREDICTED: Glycine max galactinol--sucrose galactosyltransferase-like (LOC100798883), mRNA	0.048943	0.099574	0.016134	1.69697	0.772303	1.35206	0.0467845	-4.41782	2.07091e-06	0.000472945	down	yes
MSTRG.25053	LOC100794824	XM_003525792.3	GO:0016021(integral component of membrane);GO:0016020(membrane)	NA	NA	NA	PREDICTED: Glycine max putative glucuronosyltransferase PGSIP8 (LOC100794824), mRNA	7.92004	11.1163	8.64308	20.1502	11.7661	25.9836	0.473025	-1.08001	0.0232168	0.842847	down	yes
MSTRG.25073	LOC100779063	XM_003525529.3;XM_014775506.1	NA	NA	NA	NA	PREDICTED: Glycine max histone-lysine N-methyltransferase 2E-like (LOC100779063), transcript variant X1, mRNA	1.0628	1.58229	1.24996	2.97756	5.1673	4.03072	0.320926	-1.63969	0.0137795	0.611823	down	yes
MSTRG.25079	LOC100781198	XM_003525532.3	GO:0003676(nucleic acid binding)	NA	NA	NA	PREDICTED: Glycine max zinc finger protein 7-like (LOC100781198), mRNA	0	0.135759	0	1.78	2.33775	0.467525	0.0339475	-4.88055	0.000437947	0.0473218	down	yes
MSTRG.25087	LOC100795508	XM_003524074.3	GO:0016021(integral component of membrane);GO:0016020(membrane)	NA	NA	NA	PREDICTED: Glycine max bax inhibitor 1 (LOC100795508), mRNA	12.2068	12.0189	13.2268	36.041	29.8843	33.7733	0.373285	-1.42165	0.000913807	0.0855393	down	yes
MSTRG.25088	LOC100799745	XM_003524080.3	GO:0001085(RNA polymerase II transcription factor binding);GO:0000977(RNA polymerase II regulatory region sequence-specific DNA binding);GO:0005667(transcription factor complex);GO:0045944(positive regulation of transcription from RNA polymerase II promoter);GO:0001228(transcriptional activator activity, RNA polymerase II transcription regulatory region sequence-specific binding);GO:0003682(chrom…	NA	NA	NA	PREDICTED: Glycine max GATA transcription factor 26-like (LOC100799745), mRNA	5.66541	5.43851	6.12722	11.649	10.0453	12.6514	0.497038	-1.00857	0.0243945	0.871841	down	yes
MSTRG.2515	LOC100784173	XM_003536158.3;MSTRG.2515.2	GO:0004674(protein serine/threonine kinase activity);GO:0007165(signal transduction);GO:0005524(ATP binding);GO:0000166(nucleotide binding);GO:0016310(phosphorylation);GO:0016301(kinase activity);GO:0006468(protein phosphorylation);GO:0004672(protein kinase activity);GO:0016740(transferase activity)	NA	NA	NA	PREDICTED: Glycine max CBL-interacting serine/threonine-protein kinase 4 (LOC100784173), mRNA	0	0	0	8.00682	8.64218	0	0.00013029	-12.906	2.18413e-07	7.7287e-05	down	yes
MSTRG.25180	LOC100793054	XM_006579820.2;XM_014775547.1;XM_006579821.2	GO:0043531(ADP binding);GO:0007165(signal transduction);GO:0005886(plasma membrane);GO:0006952(defense response);GO:0006952(defense response)	NA	NA	NA	PREDICTED: Glycine max probable disease resistance protein At5g66900 (LOC100793054), transcript variant X2, mRNA	0.60117	0.644663	1.58993	5.39932	2.48351	3.1871	0.2528	-1.98393	0.00186448	0.147778	down	yes
MSTRG.25320	LOC100794814	XM_003524672.3	GO:0030570(pectate lyase activity);GO:0016829(lyase activity);GO:0045490(pectin catabolic process);GO:0046872(metal ion binding)	00040(Pentose and glucuronate interconversions)	K01728	EC:4.2.2.2	PREDICTED: Glycine max pectate lyase-like (LOC100794814), mRNA	0.499569	0.048586	0.674687	4.1064	1.81789	0.167735	0.202551	-2.30365	0.0367657	1	down	yes
MSTRG.25387	LOC100785991	MSTRG.25387.1;XM_003524060.3;MSTRG.25387.3	NA	NA	NA	NA	PREDICTED: Glycine max uncharacterized LOC100785991 (LOC100785991), mRNA	8.83528	8.42728	6.28704	17.5517	11.0614	28.9995	0.402619	-1.31251	0.0074614	0.413536	down	yes
MSTRG.25706	LOC100790937	XM_003524203.3;XM_006580183.2	NA	NA	NA	NA	PREDICTED: Glycine max E3 ubiquitin-protein ligase RGLG2-like (LOC100790937), transcript variant X1, mRNA	6.43112	7.10378	5.05509	19.0072	12.9138	16.2378	0.385753	-1.37425	0.00329761	0.228357	down	yes
MSTRG.258	LOC100787855	XM_003517804.3	GO:0043231(intracellular membrane-bounded organelle);GO:0008152(metabolic process);GO:0080044(quercetin 7-O-glucosyltransferase activity);GO:0080043(quercetin 3-O-glucosyltransferase activity);GO:0016758(transferase activity, transferring hexosyl groups);GO:0016757(transferase activity, transferring glycosyl groups);GO:0016740(transferase activity)	00380(Tryptophan metabolism);00966(Glucosinolate biosynthesis)	K11820	EC:2.4.1.195	PREDICTED: Glycine max UDP-glycosyltransferase 74B1-like (LOC100787855), mRNA	0.722334	0.372947	0.185177	3.59539	1.60542	2.83924	0.160304	-2.64112	0.000981504	0.0908201	down	yes
MSTRG.25832	LOC100786004	MSTRG.25832.1;XM_003525073.3	NA	NA	NA	NA	PREDICTED: Glycine max BTB/POZ domain-containing protein At2g13690-like (LOC100786004), mRNA	1.18603	1.60929	1.44191	12.3055	11.1134	6.41925	0.143131	-2.80459	3.29681e-08	1.56119e-05	down	yes
MSTRG.25852	LOC100170751	XM_003525088.3	GO:0005634(nucleus);GO:0006355(regulation of transcription, DNA-templated);GO:0006351(transcription, DNA-templated);GO:0003677(DNA binding)	NA	NA	NA	PREDICTED: Glycine max NAC domain-containing protein 2 (LOC100170751), mRNA	22.6224	25.8238	12.4216	57.5505	24.8301	69.2719	0.398706	-1.3266	0.00970506	0.490601	down	yes
MSTRG.25857	LOC100784932	XM_014775793.1;XM_003524269.3;MSTRG.25857.3	GO:0004040(amidase activity);GO:0004040(amidase activity)	NA	NA	NA	PREDICTED: Glycine max fatty acid amide hydrolase-like (LOC100784932), transcript variant X1, mRNA	1.32036	0.65279	1.43279	3.62793	3.45027	2.38035	0.35806	-1.48173	0.0157327	0.657575	down	yes
MSTRG.25884	LOC100810067	MSTRG.25884.1;MSTRG.25884.2;XM_003525117.3;XM_006580316.2;XM_014775804.1;XM_006580317.2	GO:0004040(amidase activity);GO:0004040(amidase activity)	NA	NA	NA	PREDICTED: Glycine max putative amidase AmiD (LOC100810067), transcript variant X2, mRNA	5.30334	4.41259	5.50022	8.31662	13.7515	9.4386	0.480976	-1.05596	0.0198681	0.765277	down	yes
MSTRG.25971	LOC100527826	MSTRG.25971.1;NM_001251111.1	NA	NA	NA	NA	Glycine max uncharacterized LOC100527826 (LOC100527826), mRNA	7.30391	5.4938	6.77036	13.892	16.0244	11.803	0.467807	-1.09601	0.0172447	0.698486	down	yes
MSTRG.25973	ACS1	NM_001249929.1	GO:0009058(biosynthetic process);GO:0030170(pyridoxal phosphate binding);GO:0016829(lyase activity);GO:0003824(catalytic activity);GO:0016847(1-aminocyclopropane-1-carboxylate synthase activity);GO:0009693(ethylene biosynthetic process);GO:0009835(fruit ripening);GO:0042218(1-aminocyclopropane-1-carboxylate biosynthetic process)	00270(Cysteine and methionine metabolism);04016(MAPK signaling pathway - plant)	K20772	EC:4.4.1.14	Glycine max 1-aminocyclopropane 1-carboxylate synthase (ACS1), mRNA	0.525026	0.377228	0.284382	0.972797	1.48516	0.863036	0.361276	-1.46882	0.0494969	1	down	yes
MSTRG.26014	LOC100812565	XM_006579389.2;NM_001255031.1	GO:0006012(galactose metabolic process);GO:0003978(UDP-glucose 4-epimerase activity);GO:0005975(carbohydrate metabolic process);GO:0016857(racemase and epimerase activity, acting on carbohydrates and derivatives);GO:0016853(isomerase activity);GO:0016021(integral component of membrane);GO:0016020(membrane);GO:0016020(membrane)	00052(Galactose metabolism);00520(Amino sugar and nucleotide sugar metabolism);00520(Amino sugar and nucleotide sugar metabolism)	K01784	EC:5.1.3.2	Glycine max UDP-glucose 4-epimerase GEPI48-like (LOC100812565), mRNA	11.2603	11.6101	6.77197	29.1303	13.5893	28.2762	0.41594	-1.26555	0.0105651	0.510099	down	yes
MSTRG.26053	LOC100795350	XM_003525263.3	GO:0008270(zinc ion binding);GO:0016787(hydrolase activity);GO:0005829(cytosol);GO:0003824(catalytic activity);GO:0004126(cytidine deaminase activity);GO:0009972(cytidine deamination)	00240(Pyrimidine metabolism)	K01489	EC:3.5.4.5	PREDICTED: Glycine max cytidine deaminase 1-like (LOC100795350), mRNA	0	0	0	2.90965	0	2.01181	0.000582561	-10.7453	3.96662e-06	0.000798306	down	yes
MSTRG.26071	LOC100795876	MSTRG.26071.1;MSTRG.26071.2;XM_014776065.1	NA	NA	NA	NA	PREDICTED: Glycine max AP-4 complex subunit sigma-like (LOC100795876), partial mRNA	0.843866	0.68891	0.710105	2.41692	2.22267	2.43424	0.318454	-1.65084	0.0159359	0.661277	down	yes
MSTRG.26153	LOC100802257	XM_003525189.3	GO:0005516(calmodulin binding);GO:0006950(response to stress)	NA	NA	NA	PREDICTED: Glycine max protein SAR DEFICIENT 1-like (LOC100802257), mRNA	11.8893	10.7549	6.12856	28.1407	19.1182	26.2758	0.391156	-1.35418	0.00323857	0.225725	down	yes
MSTRG.26171	FKF1	MSTRG.26171.1;NM_001248957.1	NA	04712(Circadian rhythm - plant)	K12116	NA	Glycine max circadian clock-associated FKF1 (FKF1), mRNA	1.96494	1.2974	2.82576	11.909	2.22226	3.11515	0.351439	-1.50865	0.0222876	0.819273	down	yes
MSTRG.26196	LOC100807728	XM_003524305.2	GO:0048046(apoplast);GO:0005576(extracellular region);GO:0016853(isomerase activity)	NA	NA	NA	PREDICTED: Glycine max uncharacterized LOC100807728 (LOC100807728), mRNA	0	0	0	2.48719	2.08582	2.55917	0.000585449	-10.7382	2.07818e-13	2.23065e-10	down	yes
MSTRG.26263	GSA1	MSTRG.26263.1;NM_001251114.1	GO:0033014(tetrapyrrole biosynthetic process);GO:0006782(protoporphyrinogen IX biosynthetic process);GO:0006779(porphyrin-containing compound biosynthetic process);GO:0016853(isomerase activity);GO:0008483(transaminase activity);GO:0030170(pyridoxal phosphate binding);GO:0009536(plastid);GO:0003824(catalytic activity);GO:0009507(chloroplast);GO:0042286(glutamate-1-semialdehyde 2,1-aminomutase act…	00860(Porphyrin and chlorophyll metabolism)	K01845	EC:5.4.3.8	Glycine max glutamate 1-semialdehyde aminotransferase (GSA1), mRNA	3.86863	5.43726	5.05432	19.9079	19.595	8.19467	0.304293	-1.71647	0.00070548	0.0696445	down	yes
MSTRG.26264	LOC102665955	XM_006581035.2	NA	NA	NA	NA	PREDICTED: Glycine max uncharacterized LOC102665955 (LOC102665955), mRNA	0.534115	0.612322	0.253672	2.13965	1.18482	1.62817	0.286863	-1.80157	0.0188001	0.740983	down	yes
MSTRG.26375	LOC100101872	XM_003527513.3	GO:0006355(regulation of transcription, DNA-templated);GO:0003700(transcription factor activity, sequence-specific DNA binding)	NA	NA	NA	PREDICTED: Glycine max G-box-binding factor 4 (LOC100101872), mRNA	0.302492	0.380962	0.999124	0.431011	8.20319	0.434037	0.18819	-2.40974	0.0323155	1	down	yes
MSTRG.26411	LOC100778716	MSTRG.26411.1;MSTRG.26411.2;NM_001254521.1	GO:0005764(lysosome);GO:0005615(extracellular space);GO:0051603(proteolysis involved in cellular protein catabolic process);GO:0004197(cysteine-type endopeptidase activity);GO:0008234(cysteine-type peptidase activity);GO:0006508(proteolysis);GO:0008233(peptidase activity);GO:0016787(hydrolase activity)	NA	NA	NA	Glycine max cysteine proteinase 15A-like (LOC100778716), mRNA	14.0348	8.70559	9.02442	10.4286	52.0819	12.3419	0.429296	-1.21996	0.0364215	1	down	yes
MSTRG.26462	LOC100787630	XM_003528163.3	GO:0016020(membrane);GO:0044550(secondary metabolite biosynthetic process);GO:0016709(oxidoreductase activity, acting on paired donors, with incorporation or reduction of molecular oxygen, NAD(P)H as one donor, and incorporation of one atom of oxygen);GO:0004497(monooxygenase activity);GO:0055114(oxidation-reduction process);GO:0016491(oxidoreductase activity);GO:0016021(integral component of mem…	NA	NA	NA	PREDICTED: Glycine max cytochrome P450 CYP82D47-like (LOC100787630), mRNA	0.25275	0.402676	8.91948	29.0894	13.4079	43.1365	0.105679	-3.24224	0.00157764	0.129596	down	yes
MSTRG.26509	LOC100795013	XM_006581192.2;XM_003527681.3	GO:0006810(transport);GO:0005215(transporter activity);GO:0016020(membrane);GO:0016021(integral component of membrane);GO:0016021(integral component of membrane)	NA	NA	NA	PREDICTED: Glycine max metal transporter Nramp2-like (LOC100795013), transcript variant X1, mRNA	4.96909	5.20006	4.83041	10.6193	7.22075	12.6149	0.48748	-1.03658	0.0334541	1	down	yes
MSTRG.26624	WRKY17	XM_014776113.1;NM_001254057.2	GO:0043565(sequence-specific DNA binding);GO:0006355(regulation of transcription, DNA-templated);GO:0003700(transcription factor activity, sequence-specific DNA binding);GO:0003700(transcription factor activity, sequence-specific DNA binding)	NA	NA	NA	Glycine max WRKY17 protein (WRKY17), mRNA	1.20224	1.16335	0.660419	10.0235	5.52399	4.87448	0.150159	-2.73544	2.55192e-05	0.00380011	down	yes
MSTRG.26633		MSTRG.26633.1;MSTRG.26633.2	NA	NA	NA	NA		1.30478	0.5242	0.594657	2.03411	2.99947	2.44987	0.322773	-1.63141	0.0136546	0.608992	down	yes
MSTRG.26691	LOC100801917	MSTRG.26691.1;XM_003526375.2	NA	NA	NA	NA	PREDICTED: Glycine max uncharacterized LOC100801917 (LOC100801917), mRNA	15.4676	12.8587	11.3063	89.3218	29.9703	64.6845	0.214177	-2.22312	5.92759e-06	0.00113616	down	yes
MSTRG.26713	LOC100812023	MSTRG.26713.1;XM_006581327.2;NM_001289383.1	GO:0008270(zinc ion binding);GO:0046872(metal ion binding);GO:0046872(metal ion binding)	04120(Ubiquitin mediated proteolysis);04120(Ubiquitin mediated proteolysis)	K10144	EC:2.3.2.27	Glycine max RING finger and CHY zinc finger domain-containing protein 1-like (LOC100812023), mRNA	43.0706	30.6246	33.566	73.235	90.6768	135.95	0.352179	-1.50562	0.000399637	0.0437711	down	yes
MSTRG.26746	LOC100780845	XM_014776234.1	GO:0008541(proteasome regulatory particle, lid subcomplex);GO:0043248(proteasome assembly);GO:0005198(structural molecule activity);GO:0006511(ubiquitin-dependent protein catabolic process);GO:0016021(integral component of membrane);GO:0016020(membrane)	03050(Proteasome)	K03036	NA	PREDICTED: Glycine max 26S proteasome non-ATPase regulatory subunit 11 homolog (LOC100780845), mRNA	3.28114	2.81782	2.14909	2.21123	43.799	2.21008	0.175883	-2.50731	0.00728396	0.409338	down	yes
MSTRG.2685	LOC100795090	MSTRG.2685.1;MSTRG.2685.2;MSTRG.2685.3;XM_003535468.3;XM_006589334.2;MSTRG.2685.6	GO:0003676(nucleic acid binding);GO:0046872(metal ion binding);GO:0046872(metal ion binding)	NA	NA	NA	PREDICTED: Glycine max protein indeterminate-domain 4, chloroplastic-like (LOC100795090), transcript variant X1, mRNA	2.42578	2.12605	8.71568	8.4933	9.58085	11.5659	0.435118	-1.20052	0.037532	1	down	yes
MSTRG.26906	LOC100795180	MSTRG.26906.1;XM_014776319.1;XM_003526529.3;MSTRG.26906.4;XM_014776320.1	GO:0043231(intracellular membrane-bounded organelle);GO:0008152(metabolic process);GO:0080044(quercetin 7-O-glucosyltransferase activity);GO:0080043(quercetin 3-O-glucosyltransferase activity);GO:0016758(transferase activity, transferring hexosyl groups);GO:0016757(transferase activity, transferring glycosyl groups);GO:0016740(transferase activity);GO:0016740(transferase activity)	NA	NA	NA	PREDICTED: Glycine max 7-deoxyloganetin glucosyltransferase-like (LOC100795180), transcript variant X3, mRNA	5.30491	3.34884	3.62439	10.9422	7.57184	12.7561	0.388421	-1.36431	0.0052549	0.324163	down	yes
MSTRG.26919	LOC100814916	XM_003527862.3	NA	NA	NA	NA	PREDICTED: Glycine max uncharacterized LOC100814916 (LOC100814916), mRNA	0	0	0	0	6.67422	13.0973	0.000108423	-13.171	8.87817e-08	3.81181e-05	down	yes
MSTRG.26921	LOC100815979	XM_006581482.2;XM_003527864.3;XR_414657.2;MSTRG.26921.4	GO:0005992(trehalose biosynthetic process);GO:0004805(trehalose-phosphatase activity);GO:0016311(dephosphorylation);GO:0003824(catalytic activity);GO:0016787(hydrolase activity);GO:0016787(hydrolase activity)	00500(Starch and sucrose metabolism);00500(Starch and sucrose metabolism)	K01087	EC:3.1.3.12	PREDICTED: Glycine max probable trehalose-phosphate phosphatase J (LOC100815979), transcript variant X3, misc_RNA	3.20258	1.15325	4.48875	11.7473	11.8226	3.4155	0.326872	-1.6132	0.0124227	0.569835	down	yes
MSTRG.26986	LOC100783726	XM_003526590.3	GO:0006081(cellular aldehyde metabolic process);GO:0004030(aldehyde dehydrogenase [NAD(P)+] activity);GO:0008152(metabolic process);GO:0055114(oxidation-reduction process);GO:0016491(oxidoreductase activity)	00010(Glycolysis / Gluconeogenesis);00053(Ascorbate and aldarate metabolism);00620(Pyruvate metabolism);00071(Fatty acid degradation);00561(Glycerolipid metabolism);00280(Valine, leucine and isoleucine degradation);00310(Lysine degradation);00330(Arginine and proline metabolism);00340(Histidine metabolism);00380(Tryptophan metabolism);00410(beta-Alanine metabolism);00903(Limonene and pinene degra…	K00128	EC:1.2.1.3	PREDICTED: Glycine max aldehyde dehydrogenase family 3 member H1-like (LOC100783726), mRNA	5.10561	4.18273	4.18702	32.2647	22.568	28.0077	0.16182	-2.62754	5.31868e-09	3.23145e-06	down	yes
MSTRG.26999	LOC100787785	XM_003526597.2	GO:0006810(transport);GO:0005215(transporter activity);GO:0016020(membrane);GO:0016021(integral component of membrane)	NA	NA	NA	PREDICTED: Glycine max metal transporter Nramp5-like (LOC100787785), mRNA	1.5446	0.640515	0.569813	1.99484	13.2325	1.6761	0.166537	-2.58609	0.00287647	0.208147	down	yes
MSTRG.27003	LOC100306121	XM_006580862.2;NM_001250946.1	GO:0016020(membrane);GO:0006508(proteolysis);GO:0016021(integral component of membrane);GO:0008236(serine-type peptidase activity);GO:0008236(serine-type peptidase activity)	03060(Protein export);03060(Protein export)	K03100	EC:3.4.21.89	Glycine max uncharacterized LOC100306121 (LOC100306121), mRNA	14.608	19.0259	13.6398	33.4189	23.8902	40.5679	0.47974	-1.05968	0.020059	0.768037	down	yes
MSTRG.27038	LOC100803335	XM_014776371.1;XM_003527918.3;XM_014776370.1;MSTRG.27038.5;MSTRG.27038.4;MSTRG.27038.6	GO:0004185(serine-type carboxypeptidase activity);GO:0004180(carboxypeptidase activity);GO:0051603(proteolysis involved in cellular protein catabolic process);GO:0006508(proteolysis);GO:0008233(peptidase activity);GO:0016787(hydrolase activity);GO:0016787(hydrolase activity)	NA	NA	NA	PREDICTED: Glycine max serine carboxypeptidase-like 42 (LOC100803335), transcript variant X3, mRNA	8.58379	7.03171	4.28016	11.0779	15.6	16.5148	0.459754	-1.12107	0.0161293	0.668054	down	yes
MSTRG.27057	LOC100812027	XM_003526644.3	GO:0043565(sequence-specific DNA binding);GO:0006355(regulation of transcription, DNA-templated);GO:0003700(transcription factor activity, sequence-specific DNA binding)	NA	NA	NA	PREDICTED: Glycine max probable WRKY transcription factor 53 (LOC100812027), mRNA	1.01933	0.351902	0.901731	4.84923	0.320874	4.06259	0.2409	-2.0535	0.0260248	0.906286	down	yes
MSTRG.27063	LOC100809194	XM_003527928.3	GO:0005992(trehalose biosynthetic process);GO:0004805(trehalose-phosphatase activity);GO:0016311(dephosphorylation);GO:0003824(catalytic activity);GO:0016787(hydrolase activity)	00500(Starch and sucrose metabolism)	K01087	EC:3.1.3.12	PREDICTED: Glycine max probable trehalose-phosphate phosphatase C (LOC100809194), mRNA	2.98903	3.34691	3.78694	7.26645	3.44307	17.3335	0.350294	-1.51336	0.0204045	0.77308	down	yes
MSTRG.27140	LOC100805464	MSTRG.27140.1;XM_003526717.3;MSTRG.27140.4;MSTRG.27140.3	GO:0055114(oxidation-reduction process);GO:0016491(oxidoreductase activity);GO:0046872(metal ion binding)	NA	NA	NA	PREDICTED: Glycine max 1-aminocyclopropane-1-carboxylate oxidase 5-like (LOC100805464), mRNA	6.82978	4.94446	4.28038	14.1708	18.2693	7.50848	0.406032	-1.30033	0.0062482	0.367208	down	yes
MSTRG.27181	LOC100305875	XR_414685.2;MSTRG.27181.2	NA	NA	NA	NA	PREDICTED: Glycine max uncharacterized LOC100305875 (LOC100305875), ncRNA	6.35029	5.5315	4.75737	18.7385	9.22993	11.7555	0.419062	-1.25476	0.0297251	0.975614	down	yes
MSTRG.27240	LOC100306036	NM_001249640.1	GO:0009522(photosystem I);GO:0015979(photosynthesis)	00195(Photosynthesis)	K02701	NA	Glycine max uncharacterized LOC100306036 (LOC100306036), mRNA	3.96669	3.66339	4.97929	14.8593	6.07268	17.6078	0.320914	-1.63974	0.0138883	0.613066	down	yes
MSTRG.27261	LOC100807948	XM_003528000.3	GO:0000784(nuclear chromosome, telomeric region);GO:0003684(damaged DNA binding);GO:0090305(nucleic acid phosphodiester bond hydrolysis);GO:0036297(interstrand cross-link repair);GO:0035312(5'-3' exodeoxyribonuclease activity);GO:0006303(double-strand break repair via nonhomologous end joining);GO:0031848(protection from non-homologous end joining at telomere)	NA	NA	NA	PREDICTED: Glycine max 5' exonuclease Apollo-like (LOC100807948), mRNA	0.358195	0.225041	0.250681	0.606383	1.02299	0.918415	0.326216	-1.6161	0.0306649	0.990411	down	yes
MSTRG.27271	LOC100811694	XM_006581710.2;XM_014776475.1	NA	NA	NA	NA	PREDICTED: Glycine max uncharacterized LOC100811694 (LOC100811694), transcript variant X1, mRNA	0.24033	0.228369	0.148248	1.465	0.732719	1.00875	0.19761	-2.33927	0.00340704	0.233426	down	yes
MSTRG.2728	LOC100775780	MSTRG.2728.1;XM_003536312.3	GO:0016021(integral component of membrane);GO:0016020(membrane)	NA	NA	NA	PREDICTED: Glycine max tetraspanin-6 (LOC100775780), mRNA	4.6532	4.51696	6.26589	6.02189	21.1772	12.8651	0.383	-1.38458	0.0117599	0.549765	down	yes
MSTRG.27295	NAC018	NM_001255948.1;MSTRG.27295.2	GO:0005634(nucleus);GO:0006355(regulation of transcription, DNA-templated);GO:0006351(transcription, DNA-templated);GO:0003677(DNA binding)	NA	NA	NA	Glycine max NAC domain-containing protein 2-like (NAC018), mRNA	5.07179	11.4257	11.5818	47.2629	20.9803	40.4313	0.256283	-1.96419	0.000105871	0.0139149	down	yes
MSTRG.2733	LOC100776330	MSTRG.2733.1;XM_003536314.3;XM_006589377.2;XM_006589376.2	GO:0006414(translational elongation);GO:0005525(GTP binding);GO:0003924(GTPase activity);GO:0003746(translation elongation factor activity);GO:0000166(nucleotide binding);GO:0005737(cytoplasm);GO:0005737(cytoplasm)	03013(RNA transport);03013(RNA transport)	K03231	NA	PREDICTED: Glycine max elongation factor 1-alpha-like (LOC100776330), transcript variant X2, mRNA	28.8328	24.1714	28.229	73.11	28.7306	65.0633	0.480607	-1.05707	0.0202123	0.770243	down	yes
MSTRG.2736	LOC100779519	XM_003536321.2	NA	NA	NA	NA	PREDICTED: Glycine max LOB domain-containing protein 1-like (LOC100779519), mRNA	0.439251	0.344882	0.66981	2.54639	2.52835	0.849527	0.24833	-2.00967	0.0119997	0.555177	down	yes
MSTRG.27475	LOC100791160	MSTRG.27475.1	NA	NA	NA	NA		1.60953	0.956387	0.665857	5.19611	3.79892	5.59924	0.220764	-2.17942	0.00282964	0.205453	down	yes
MSTRG.27484	LOC106798938;EDS1-2	XM_014776554.1;MSTRG.27484.1;XM_014776553.1;MSTRG.27484.3;XM_014776138.1;XM_014776137.1;NM_001289343.1	GO:0006629(lipid metabolic process);GO:0016787(hydrolase activity);GO:0016787(hydrolase activity)	04626(Plant-pathogen interaction);04626(Plant-pathogen interaction)	K18875	NA	PREDICTED: Glycine max uncharacterized LOC106798938 (LOC106798938), transcript variant X1, mRNA;Glycine max uncharacterized LOC100775870 (EDS1-2), mRNA	6.23076	7.36564	3.80482	23.9984	9.16153	10.7129	0.400959	-1.31847	0.0105971	0.510099	down	yes
MSTRG.27511	LOC100786538	MSTRG.27511.1;XM_003527016.3	GO:0042626(ATPase activity, coupled to transmembrane movement of substances);GO:0016887(ATPase activity);GO:0006869(lipid transport);GO:0006810(transport);GO:0055085(transmembrane transport);GO:0005215(transporter activity);GO:0016021(integral component of membrane);GO:0005524(ATP binding);GO:0000166(nucleotide binding);GO:0043231(intracellular membrane-bounded organelle);GO:0016020(membrane)	NA	NA	NA	PREDICTED: Glycine max ABC transporter A family member 2-like (LOC100786538), mRNA	7.03838	10.6947	4.35816	16.4833	9.63039	20.2415	0.475755	-1.07171	0.0304428	0.987198	down	yes
MSTRG.27512	LOC100805474	XM_014776562.1;MSTRG.27512.2	NA	NA	NA	NA	PREDICTED: Glycine max ABC transporter A family member 7-like (LOC100805474), mRNA	2.93189	4.49301	2.57871	8.69027	6.19916	10.3722	0.394925	-1.34035	0.00741911	0.413452	down	yes
MSTRG.27738	LOC100795901	NM_001254689.2	GO:0046658(anchored component of plasma membrane);GO:0009055(electron carrier activity)	NA	NA	NA	Glycine max early nodulin-like protein 2-like (LOC100795901), mRNA	0	0.389782	0.238383	5.62681	2.9641	3.2838	0.0544141	-4.19988	0.000166972	0.0207593	down	yes
MSTRG.27762	LOC100305715	NM_001248756.2	NA	NA	NA	NA	Glycine max uncharacterized LOC100305715 (LOC100305715), mRNA	0	0	0	0	18.3682	9.90386	0.000250233	-11.9644	4.26169e-07	0.000131952	down	yes
MSTRG.27798	LOC100816144	XM_003527233.3;XM_014776715.1	GO:0016301(kinase activity);GO:0016310(phosphorylation);GO:0005524(ATP binding);GO:0000166(nucleotide binding);GO:0008152(metabolic process);GO:0016740(transferase activity);GO:0003951(NAD+ kinase activity);GO:0004143(diacylglycerol kinase activity);GO:0007205(protein kinase C-activating G-protein coupled receptor signaling pathway);GO:0007205(protein kinase C-activating G-protein coupled recepto…	00561(Glycerolipid metabolism);00564(Glycerophospholipid metabolism);04070(Phosphatidylinositol signaling system);04070(Phosphatidylinositol signaling system)	K00901	EC:2.7.1.107	PREDICTED: Glycine max diacylglycerol kinase 5-like (LOC100816144), transcript variant X2, mRNA	1.90041	1.55315	1.51482	4.70455	2.75479	5.94964	0.365666	-1.4514	0.0194436	0.753435	down	yes
MSTRG.27810	LOC100810955;LOC100812022	XM_003526117.3;MSTRG.27810.2;MSTRG.27810.3;XM_014777073.1	GO:0048544(recognition of pollen);GO:0004674(protein serine/threonine kinase activity);GO:0005524(ATP binding);GO:0000166(nucleotide binding);GO:0016310(phosphorylation);GO:0016301(kinase activity);GO:0005886(plasma membrane);GO:0006468(protein phosphorylation);GO:0004672(protein kinase activity);GO:0016740(transferase activity);GO:0016021(integral component of membrane);GO:0016020(membrane);GO:0…	NA	NA	NA	PREDICTED: Glycine max G-type lectin S-receptor-like serine/threonine-protein kinase At4g27290 (LOC100810955), mRNA;PREDICTED: Glycine max uncharacterized LOC100812022 (LOC100812022), mRNA	0.916713	0.747686	0.809956	2.62666	2.21053	2.0265	0.359835	-1.47459	0.00307564	0.216715	down	yes
MSTRG.27880	LOC100790804	XM_003527270.3;MSTRG.27880.2	GO:0043531(ADP binding);GO:0007165(signal transduction);GO:0006952(defense response)	NA	NA	NA	PREDICTED: Glycine max TMV resistance protein N-like (LOC100790804), mRNA	1.25455	1.67463	1.256	4.8597	2.48185	3.97945	0.369312	-1.43709	0.0196132	0.757274	down	yes
MSTRG.28021	LOC100776758	XM_006582272.2	NA	NA	NA	NA	PREDICTED: Glycine max uncharacterized LOC100776758 (LOC100776758), mRNA	0	0	0	101.514	83.4954	0	3.50315e-05	-14.801	1.22321e-08	6.79115e-06	down	yes
MSTRG.28030	LOC100781032	XM_003527422.3	GO:0030154(cell differentiation);GO:0006357(regulation of transcription from RNA polymerase II promoter);GO:0044212(transcription regulatory region DNA binding);GO:0043565(sequence-specific DNA binding);GO:0001135(transcription factor activity, RNA polymerase II transcription factor recruiting);GO:0005634(nucleus);GO:0000981(RNA polymerase II transcription factor activity, sequence-specific DNA b…	NA	NA	NA	PREDICTED: Glycine max myb-related protein Myb4-like (LOC100781032), mRNA	0.491836	0.09146	0.109538	0.796459	0.902766	1.75226	0.200423	-2.31888	0.0113388	0.533802	down	yes
MSTRG.28031	LOC106799185	XM_014777161.1	GO:0030154(cell differentiation);GO:0006357(regulation of transcription from RNA polymerase II promoter);GO:0044212(transcription regulatory region DNA binding);GO:0043565(sequence-specific DNA binding);GO:0001135(transcription factor activity, RNA polymerase II transcription factor recruiting);GO:0005634(nucleus);GO:0000981(RNA polymerase II transcription factor activity, sequence-specific DNA b…	NA	NA	NA	PREDICTED: Glycine max myb-related protein Myb4-like (LOC106799185), mRNA	0.392998	0.492828	0.076729	1.70973	0.556629	1.20374	0.287875	-1.79649	0.0475881	1	down	yes
MSTRG.28034	LOC100782655	XM_003527425.3	GO:0008270(zinc ion binding);GO:0005622(intracellular)	NA	NA	NA	PREDICTED: Glycine max zinc finger protein CONSTANS-LIKE 9-like (LOC100782655), mRNA	0.175153	0.407213	0.233581	1.37208	0.44083	0.841223	0.313545	-1.67326	0.0485299	1	down	yes
MSTRG.28091	LOC100806530	XM_003527469.3	GO:0009056(catabolic process);GO:0016787(hydrolase activity);GO:0008152(metabolic process)	NA	NA	NA	PREDICTED: Glycine max probable carboxylesterase 15 (LOC100806530), mRNA	2.53317	0.778101	0.800987	9.5836	4.3329	3.26163	0.241293	-2.05114	0.00660976	0.381435	down	yes
MSTRG.28097	LOC100799947	XM_003526297.3	GO:0022857(transmembrane transporter activity);GO:0055085(transmembrane transport);GO:0016020(membrane);GO:0016021(integral component of membrane);GO:0005886(plasma membrane);GO:0006810(transport)	NA	NA	NA	PREDICTED: Glycine max WAT1-related protein At5g07050-like (LOC100799947), mRNA	11.9379	6.21055	9.30919	21.3094	31.6856	7.83359	0.455266	-1.13522	0.0364618	1	down	yes
MSTRG.28144	LOC100783008	XM_006582351.2;XM_014776874.1;XM_014776873.1;XM_006582352.2;XM_014776876.1;XM_003527512.3;XM_014776875.1	GO:0005992(trehalose biosynthetic process);GO:0004805(trehalose-phosphatase activity);GO:0016311(dephosphorylation);GO:0003824(catalytic activity);GO:0016787(hydrolase activity);GO:0016787(hydrolase activity)	00500(Starch and sucrose metabolism);00500(Starch and sucrose metabolism)	K01087	EC:3.1.3.12	PREDICTED: Glycine max trehalose-phosphate phosphatase A-like (LOC100783008), transcript variant X5, mRNA	1.12536	0.720474	0.450456	2.74546	2.98199	2.30571	0.288987	-1.79092	0.00571711	0.34475	down	yes
MSTRG.28240	LOC100818995	NM_001252977.2	NA	NA	NA	NA	Glycine max uncharacterized LOC100818995 (LOC100818995), mRNA	0	0.406074	0.01797	1.06326	1.62522	1.04094	0.120099	-3.05771	0.0175358	0.706721	down	yes
MSTRG.2844	LOC100789128	XM_006589452.2;MSTRG.2844.2;MSTRG.2844.3	GO:1903959(regulation of anion transmembrane transport);GO:0008308(voltage-gated anion channel activity);GO:0016021(integral component of membrane);GO:0005623(cell);GO:0055085(transmembrane transport);GO:0016020(membrane);GO:0006873(cellular ion homeostasis)	NA	NA	NA	PREDICTED: Glycine max S-type anion channel SLAH2-like (LOC100789128), mRNA	1.68107	0.601404	2.96262	5.27912	6.20957	2.28199	0.377379	-1.40591	0.0305409	0.98839	down	yes
MSTRG.2847	LOC102668820;LOC100789652	MSTRG.2847.1;MSTRG.2847.2;MSTRG.2847.3;MSTRG.2847.4;XM_006589453.2;MSTRG.2847.5;MSTRG.2847.7;XM_014762540.1;NM_001289307.1	NA	NA	NA	NA	PREDICTED: Glycine max peroxisomal biogenesis factor 6-like (LOC102668820), mRNA;Glycine max uncharacterized LOC100789652 (LOC100789652), mRNA	9.55117	12.4942	7.63826	30.9194	17.1754	30.5996	0.376197	-1.41044	0.00176699	0.14154	down	yes
MSTRG.28504	LOC100820058	MSTRG.28504.1;XM_003528612.3;XM_003528613.3	NA	NA	NA	NA	PREDICTED: Glycine max auxin-repressed 12.5 kDa protein-like (LOC100820058), transcript variant X1, mRNA	0.863036	0.471963	2.56611	3.85225	4.17318	3.41765	0.335126	-1.57722	0.0440784	1	down	yes
MSTRG.2852	LOC100793876	XM_006589458.2	GO:0046916(cellular transition metal ion homeostasis);GO:0030001(metal ion transport);GO:0046914(transition metal ion binding);GO:0005737(cytoplasm);GO:0046872(metal ion binding)	NA	NA	NA	PREDICTED: Glycine max uncharacterized LOC100793876 (LOC100793876), mRNA	0.514212	0.27356	0.302327	6.68926	1.65951	5.22737	0.0807502	-3.63039	9.92661e-06	0.00171853	down	yes
MSTRG.28542	LOC100778190	XM_003529817.3;MSTRG.28542.2;MSTRG.28542.3	GO:0005634(nucleus);GO:0006355(regulation of transcription, DNA-templated);GO:0006351(transcription, DNA-templated);GO:0003677(DNA binding);GO:0016021(integral component of membrane);GO:0016020(membrane)	NA	NA	NA	PREDICTED: Glycine max NAC domain-containing protein 69-like (LOC100778190), mRNA	0.980159	0.964278	0.914232	6.76316	2.67601	4.25386	0.209081	-2.25787	0.000169219	0.0208775	down	yes
MSTRG.28544	LOC100786383	XM_003528707.3;MSTRG.28544.2	GO:0005634(nucleus);GO:0006355(regulation of transcription, DNA-templated);GO:0006351(transcription, DNA-templated);GO:0003677(DNA binding)	NA	NA	NA	PREDICTED: Glycine max NAC domain-containing protein 14-like (LOC100786383), mRNA	1.77863	1.40299	1.70058	5.9179	1.84975	4.64365	0.389152	-1.36159	0.0452965	1	down	yes
MSTRG.28549	LOC100788873	MSTRG.28549.1;NM_001255508.2	GO:0008168(methyltransferase activity);GO:0008171(O-methyltransferase activity);GO:0032259(methylation);GO:0046983(protein dimerization activity);GO:0016740(transferase activity)	00940(Phenylpropanoid biosynthesis)	K13066	EC:2.1.1.68	Glycine max caffeic acid 3-O-methyltransferase-like (LOC100788873), mRNA	19.2102	6.05763	2.99641	26.6883	28.4624	27.3349	0.342564	-1.54555	0.0104925	0.510099	down	yes
MSTRG.28550	LOC100789402	XM_003528712.3	GO:0008168(methyltransferase activity);GO:0008171(O-methyltransferase activity);GO:0032259(methylation);GO:0046983(protein dimerization activity);GO:0016740(transferase activity)	00940(Phenylpropanoid biosynthesis)	K13066	EC:2.1.1.68	PREDICTED: Glycine max anthranilate N-methyltransferase (LOC100789402), mRNA	27.982	33.9281	17.2146	33.5919	76.6707	54.4234	0.483217	-1.04926	0.0270927	0.929088	down	yes
MSTRG.28552	LOC100306403	MSTRG.28552.1	NA	NA	NA	NA		0.365444	0.314856	0.525376	1.5651	1.43213	1.58598	0.262266	-1.9309	0.0158402	0.659005	down	yes
MSTRG.28562	LOC100527112	NM_001248147.1	GO:0006810(transport);GO:0016020(membrane);GO:0016021(integral component of membrane)	NA	NA	NA	Glycine max uncharacterized LOC100527112 (LOC100527112), mRNA	1.45632	1.31803	0.263354	3.2437	1.6922	20.0322	0.119082	-3.06998	0.002795	0.205015	down	yes
MSTRG.28572	LOC100798388	XM_003528728.3	GO:0016020(membrane);GO:0044550(secondary metabolite biosynthetic process);GO:0016709(oxidoreductase activity, acting on paired donors, with incorporation or reduction of molecular oxygen, NAD(P)H as one donor, and incorporation of one atom of oxygen);GO:0004497(monooxygenase activity);GO:0055114(oxidation-reduction process);GO:0016491(oxidoreductase activity);GO:0016021(integral component of mem…	NA	NA	NA	PREDICTED: Glycine max cytochrome P450 78A3 (LOC100798388), mRNA	3.0966	4.95079	4.85208	5.15073	10.8484	13.0443	0.438753	-1.18852	0.0280094	0.946029	down	yes
MSTRG.28577	LOC100801586	MSTRG.28577.1	NA	NA	NA	NA		0.56408	0	3.14664	2.16983	10.2926	11.9708	0.145069	-2.78519	0.0331924	1	down	yes
MSTRG.28673	LOC100789583	XM_014777803.1	NA	NA	NA	NA	PREDICTED: Glycine max uncharacterized LOC100789583 (LOC100789583), mRNA	14.3044	12.5796	13.3692	31.5813	20.1775	33.2378	0.468496	-1.09389	0.00961345	0.489814	down	yes
MSTRG.28707	LOC100800326	XM_014777819.1;XM_006583244.2;XM_006583245.2;XM_014777820.1	GO:0016021(integral component of membrane);GO:0016020(membrane);GO:0016020(membrane)	NA	NA	NA	PREDICTED: Glycine max protein QUIRKY-like (LOC100800326), transcript variant X3, mRNA	0.687986	0.618295	0.456131	7.78496	0.357806	6.28315	0.12193	-3.03587	0.000452775	0.0483035	down	yes
MSTRG.28757	LOC100805294	XM_003529924.3;MSTRG.28757.2	GO:0003824(catalytic activity)	00564(Glycerophospholipid metabolism);00565(Ether lipid metabolism);04144(Endocytosis)	K01115	EC:3.1.4.4	PREDICTED: Glycine max phospholipase D gamma 1-like (LOC100805294), mRNA	4.39013	3.93565	4.93818	10.8433	9.51885	8.76207	0.453075	-1.14218	0.00718326	0.404551	down	yes
MSTRG.28814		MSTRG.28814.1	NA	NA	NA	NA		2.884	0.791426	1.73236	7.16333	13.3068	3.15239	0.231297	-2.11218	0.00784959	0.424468	down	yes
MSTRG.28815		MSTRG.28815.1	NA	NA	NA	NA		6.87256	1.73761	5.97925	16.5591	35.2213	6.80946	0.24979	-2.00121	0.00257271	0.19356	down	yes
MSTRG.28854	LOC100792405	XM_003529975.3	GO:0005516(calmodulin binding);GO:0006950(response to stress)	NA	NA	NA	PREDICTED: Glycine max protein SAR DEFICIENT 1-like (LOC100792405), mRNA	1.66427	1.67599	0.864613	10.5882	5.01062	6.22358	0.194308	-2.36359	0.000159887	0.0201115	down	yes
MSTRG.28907	LOC100818466;LOC100820593	MSTRG.28907.1;MSTRG.28907.3;MSTRG.28907.4;XM_014777905.1;XM_006583396.2	GO:0005768(endosome);GO:0008565(protein transporter activity);GO:0006886(intracellular protein transport);GO:0006886(intracellular protein transport)	NA	NA	NA	PREDICTED: Glycine max Down syndrome critical region protein 3 homolog (LOC100820593), transcript variant X1, mRNA	1.62166	1.20134	1.67222	7.78407	3.21655	5.3108	0.273485	-1.87047	0.000397619	0.0436987	down	yes
MSTRG.29108	LOC100802293	XM_003529064.3	GO:0030246(carbohydrate binding);GO:0006468(protein phosphorylation);GO:0005524(ATP binding);GO:0004672(protein kinase activity);GO:0016021(integral component of membrane);GO:0016020(membrane)	NA	NA	NA	PREDICTED: Glycine max L-type lectin-domain containing receptor kinase IV.1-like (LOC100802293), mRNA	2.45204	2.8278	1.68819	6.6214	3.55828	7.10758	0.401147	-1.3178	0.0218889	0.811097	down	yes
MSTRG.29110	LOC100810800	XM_003529080.3	GO:0003676(nucleic acid binding);GO:0005634(nucleus)	NA	NA	NA	PREDICTED: Glycine max uncharacterized LOC100810800 (LOC100810800), mRNA	0	0	0	10.4882	12.2288	0	0.00012176	-13.0037	1.87346e-07	6.93418e-05	down	yes
MSTRG.29129	LOC100810277	XM_003529079.3	NA	NA	NA	NA	PREDICTED: Glycine max putative lipid-transfer protein DIR1 (LOC100810277), mRNA	0.621785	24.9204	31.6174	72.6554	147.588	47.4157	0.214821	-2.21879	0.0127485	0.579003	down	yes
MSTRG.29131	HSP26-A	NM_001251510.1	GO:0005737(cytoplasm);GO:0016740(transferase activity);GO:0004364(glutathione transferase activity);GO:0009408(response to heat);GO:0009733(response to auxin);GO:0009735(response to cytokinin);GO:0009737(response to abscisic acid);GO:0009739(response to gibberellin);GO:0010038(response to metal ion);GO:0006749(glutathione metabolic process);GO:0009407(toxin catabolic process)	00480(Glutathione metabolism)	K00799	EC:2.5.1.18	Glycine max Probable glutathione S-transferase (HSP26-A), mRNA	2.20058	0.944123	0.884798	1.4519	13.1277	17.8042	0.12258	-3.0282	0.000804713	0.0774848	down	yes
MSTRG.29133	LOC100807613	XM_003529075.3	GO:0005737(cytoplasm);GO:0016740(transferase activity);GO:0004364(glutathione transferase activity);GO:0006749(glutathione metabolic process);GO:0009407(toxin catabolic process)	00480(Glutathione metabolism)	K00799	EC:2.5.1.18	PREDICTED: Glycine max probable glutathione S-transferase (LOC100807613), mRNA	1.59152	1.10399	1.60104	16.6547	5.8006	8.4931	0.138213	-2.85503	3.4998e-05	0.00512259	down	yes
MSTRG.29135	LOC547578	NM_001251730.1	GO:0005737(cytoplasm);GO:0016740(transferase activity);GO:0004364(glutathione transferase activity);GO:0006749(glutathione metabolic process);GO:0009407(toxin catabolic process)	00480(Glutathione metabolism)	K00799	EC:2.5.1.18	Glycine max glutathione S-transferase GST 7 (LOC547578), mRNA	0.433056	0.748562	0.316645	1.59297	1.03686	16.2306	0.0774378	-3.69082	0.000611909	0.0625295	down	yes
MSTRG.29138	LOC100805827;LOC547579	MSTRG.29138.1;NM_001251746.1;XM_003529071.3	GO:0005737(cytoplasm);GO:0016740(transferase activity);GO:0004364(glutathione transferase activity);GO:0006749(glutathione metabolic process);GO:0009407(toxin catabolic process);GO:0009407(toxin catabolic process)	00480(Glutathione metabolism);00480(Glutathione metabolism)	K00799	EC:2.5.1.18	Glycine max glutathione S-transferase GST 8 (LOC547579), mRNA;PREDICTED: Glycine max probable glutathione S-transferase (LOC100805827), mRNA	16.6455	15.9985	9.55771	184.644	158.668	53.5759	0.108303	-3.20686	1.72413e-09	1.26179e-06	down	yes
MSTRG.29152	LOC100816518	XM_014777994.1	NA	NA	NA	NA	PREDICTED: Glycine max protein SSUH2 homolog (LOC100816518), mRNA	23.8072	28.8768	21.6421	39.5792	32.6523	96.3217	0.432134	-1.21045	0.0158042	0.658359	down	yes
MSTRG.29154		MSTRG.29154.1	NA	NA	NA	NA		0.905352	0.53324	0.47884	2.93684	1.71107	3.35549	0.238235	-2.06954	0.00824002	0.437129	down	yes
MSTRG.29156	LOC100796264	XM_014777999.1;XM_006583548.2;XM_014777995.1;XM_014777996.1;XM_014777997.1;XM_014777998.1;MSTRG.29156.7	NA	NA	NA	NA	PREDICTED: Glycine max LRR receptor-like serine/threonine-protein kinase GSO1 (LOC100796264), transcript variant X5, mRNA	0.172331	0.196816	0.203851	2.50825	0.418967	1.38861	0.134061	-2.89904	0.000474604	0.0502722	down	yes
MSTRG.29344	LOC100800865	XM_003529228.3;XM_006583720.2;XM_006583721.2;MSTRG.29344.4	GO:0003676(nucleic acid binding);GO:0008270(zinc ion binding);GO:0008270(zinc ion binding)	NA	NA	NA	PREDICTED: Glycine max uncharacterized LOC100800865 (LOC100800865), transcript variant X2, mRNA	7.24108	0.887235	1.41419	8.54193	10.2866	7.30041	0.364229	-1.45708	0.0380937	1	down	yes
MSTRG.29372	LOC100810449	MSTRG.29372.1;XM_003529246.3	NA	NA	NA	NA	PREDICTED: Glycine max F-box protein At1g61340-like (LOC100810449), mRNA	7.78041	6.69994	7.17203	18.0315	9.49248	28.0653	0.381893	-1.38876	0.0101698	0.502212	down	yes
MSTRG.29500	LOC100812961	MSTRG.29500.1;XM_003529335.3	GO:0042744(hydrogen peroxide catabolic process);GO:0006979(response to oxidative stress);GO:0005576(extracellular region);GO:0098869(cellular oxidant detoxification);GO:0004601(peroxidase activity);GO:0055114(oxidation-reduction process);GO:0016491(oxidoreductase activity);GO:0020037(heme binding);GO:0046872(metal ion binding)	00940(Phenylpropanoid biosynthesis)	K00430	EC:1.11.1.7	PREDICTED: Glycine max peroxidase 10-like (LOC100812961), mRNA	3.6681	1.46253	5.39125	7.28322	17.562	3.22159	0.375198	-1.41428	0.0390259	1	down	yes
MSTRG.29501	LOC100813496	XM_003529336.3;XM_006583807.2;MSTRG.29501.3;MSTRG.29501.4;MSTRG.29501.5	GO:0000413(protein peptidyl-prolyl isomerization);GO:0003755(peptidyl-prolyl cis-trans isomerase activity);GO:0016853(isomerase activity);GO:0006457(protein folding);GO:0006457(protein folding)	NA	NA	NA	PREDICTED: Glycine max peptidyl-prolyl cis-trans isomerase CYP40-like (LOC100813496), transcript variant X2, mRNA	5.30708	3.87453	4.18104	11.5321	8.54996	8.49731	0.466677	-1.0995	0.0212429	0.795894	down	yes
MSTRG.29563	LOC100781042	XM_014778176.1;MSTRG.29563.2	GO:0016021(integral component of membrane);GO:0016020(membrane)	NA	NA	NA	PREDICTED: Glycine max probable leucine-rich repeat receptor-like protein kinase At1g35710 (LOC100781042), mRNA	0.61794	0.261217	0.32225	1.28474	1.30292	0.656908	0.372924	-1.42305	0.0486179	1	down	yes
MSTRG.2961	LOC100778094	XM_003536482.3	NA	NA	NA	NA	PREDICTED: Glycine max uncharacterized LOC100778094 (LOC100778094), mRNA	0	0	0	7.42323	6.123	6.1556	0.000188772	-12.3711	1.8625e-19	3.5279e-16	down	yes
MSTRG.29631	LOC100812778	XM_006583899.2;MSTRG.29631.2	GO:0005509(calcium ion binding)	04016(MAPK signaling pathway - plant);04070(Phosphatidylinositol signaling system);04626(Plant-pathogen interaction)	K02183	NA	PREDICTED: Glycine max probable calcium-binding protein CML45 (LOC100812778), mRNA	0.0477842	0	0	1.61099	1.64939	0.406463	0.0171533	-5.86537	3.80477e-06	0.00077055	down	yes
MSTRG.29718	LOC100101844	XM_006582758.2;MSTRG.29718.2;NM_001251131.1	GO:0009607(response to biotic stimulus);GO:0006952(defense response);GO:0006952(defense response)	NA	NA	NA	Glycine max PR10-like protein (LOC100101844), mRNA	22.6905	8.69933	5.48451	43.8666	40.2121	43.9807	0.287241	-1.79966	0.00141804	0.120282	down	yes
MSTRG.29719	LOC547915	NM_001249109.2	GO:0009607(response to biotic stimulus);GO:0006952(defense response)	NA	NA	NA	Glycine max stress-induced protein SAM22 (LOC547915), mRNA	0.281466	22.2337	13.6829	68.7817	19.2352	52.2247	0.258561	-1.95142	0.0399802	1	down	yes
MSTRG.2975	LOC102669653	MSTRG.2975.1;XR_416546.2	NA	NA	NA	NA	PREDICTED: Glycine max uncharacterized LOC102669653 (LOC102669653), ncRNA	0.168034	0.466186	0.530543	1.61256	2.06922	0.859136	0.261401	-1.93566	0.0146737	0.632035	down	yes
MSTRG.29750	LOC100782856	XM_003529523.3	NA	NA	NA	NA	PREDICTED: Glycine max flowering-promoting factor 1-like protein 3 (LOC100782856), mRNA	0.45591	0.079714	0.632289	2.36404	3.6766	0.373359	0.186167	-2.42533	0.0144195	0.624953	down	yes
MSTRG.29771	LOC100499706	MSTRG.29771.1;NM_001251733.2	GO:0005886(plasma membrane);GO:0016021(integral component of membrane);GO:0016020(membrane);GO:0051536(iron-sulfur cluster binding)	NA	NA	NA	Glycine max CASP-like protein 7 (LOC100499706), mRNA	12.5845	10.4323	9.32064	30.8073	21.9418	20.8572	0.439757	-1.18522	0.00991264	0.493763	down	yes
MSTRG.29799	LOC100780321	XM_006583994.2;MSTRG.29799.2	GO:0016021(integral component of membrane);GO:0016020(membrane)	NA	NA	NA	PREDICTED: Glycine max uncharacterized LOC100780321 (LOC100780321), mRNA	0.367816	0.212295	0.393591	1.01357	1.15923	0.92929	0.311959	-1.68057	0.0157207	0.657575	down	yes
MSTRG.29848	LOC100777136	MSTRG.29848.1;XM_003529593.3	GO:0016021(integral component of membrane);GO:0016020(membrane)	NA	NA	NA	PREDICTED: Glycine max uncharacterized LOC100777136 (LOC100777136), mRNA	5.20778	3.20639	2.5943	11.9208	13.8429	8.96868	0.318793	-1.64931	0.0026181	0.195151	down	yes
MSTRG.29873	LOC100790820	XM_014777349.1;NM_001255088.2	GO:0007165(signal transduction);GO:0046854(phosphatidylinositol phosphorylation);GO:0016787(hydrolase activity);GO:0046872(metal ion binding);GO:0008934(inositol monophosphate 1-phosphatase activity);GO:0006020(inositol metabolic process);GO:0046855(inositol phosphate dephosphorylation);GO:0052832(inositol monophosphate 3-phosphatase activity);GO:0052833(inositol monophosphate 4-phosphatase activ…	00053(Ascorbate and aldarate metabolism);00562(Inositol phosphate metabolism);04070(Phosphatidylinositol signaling system);04070(Phosphatidylinositol signaling system)	K10047	EC:3.1.3.25;EC:3.1.3.93	Glycine max inositol monophosphatase 3-like (LOC100790820), mRNA	2.06722	1.53287	1.28752	5.42015	2.31357	6.81899	0.331227	-1.59411	0.0224936	0.824962	down	yes
MSTRG.29891	LOC100799795	XM_003529633.3;XM_014778278.1	GO:0006950(response to stress);GO:0006950(response to stress)	NA	NA	NA	PREDICTED: Glycine max U-box domain-containing protein 54 (LOC100799795), transcript variant X1, mRNA	1.05346	0.615287	0.849184	2.22032	2.06932	2.23816	0.382666	-1.38584	0.0412463	1	down	yes
MSTRG.29968	LOC100778402	MSTRG.29968.1;XM_003532232.3	NA	NA	NA	NA	PREDICTED: Glycine max uncharacterized LOC100778402 (LOC100778402), mRNA	0.72057	0.564273	0.212727	1.88771	2.44018	0.799715	0.300035	-1.7368	0.0334431	1	down	yes
MSTRG.30097	LOC100796450	XM_006584512.2;NM_001255081.1	NA	NA	NA	NA	Glycine max uncharacterized LOC100796450 (LOC100796450), mRNA	6.86006	16.7895	14.8288	25.2074	25.2074	28.8372	0.483481	-1.04847	0.0248818	0.882284	down	yes
MSTRG.30131	MYB127	MSTRG.30131.1;NM_001249011.1	GO:0005634(nucleus);GO:0006355(regulation of transcription, DNA-templated);GO:0006351(transcription, DNA-templated);GO:0003677(DNA binding)	NA	NA	NA	Glycine max MYB transcription factor MYB127 (MYB127), mRNA	0.687176	0.323518	0.695322	4.44581	1.56576	1.61314	0.226368	-2.14326	0.00593218	0.353745	down	yes
MSTRG.30135	LOC100778925	XM_003530484.3	GO:0009058(biosynthetic process);GO:0030170(pyridoxal phosphate binding);GO:0003824(catalytic activity)	00270(Cysteine and methionine metabolism)	K01762	EC:4.4.1.14	PREDICTED: Glycine max 1-aminocyclopropane-1-carboxylate synthase 7-like (LOC100778925), mRNA	0.347387	0.283645	0.171807	1.13628	0.244959	1.27356	0.302343	-1.72574	0.0434221	1	down	yes
MSTRG.30166		MSTRG.30166.1	NA	NA	NA	NA		0.194027	0.250783	0.368733	2.27691	0.950995	4.23923	0.107188	-3.22179	0.00020674	0.024748	down	yes
MSTRG.30229	LOC100781977	XM_006584805.2	GO:0006468(protein phosphorylation);GO:0005524(ATP binding);GO:0004672(protein kinase activity);GO:0016021(integral component of membrane);GO:0016020(membrane)	NA	NA	NA	PREDICTED: Glycine max probable receptor-like protein kinase At1g67000 (LOC100781977), mRNA	0.541625	0.169015	0.14825	0.443674	1.18709	1.16745	0.306045	-1.70819	0.0425022	1	down	yes
MSTRG.30282	LOC100779809	XM_014778705.1	NA	NA	NA	NA	PREDICTED: Glycine max uncharacterized GPI-anchored protein At4g28100-like (LOC100779809), mRNA	0.251914	0.131696	0.088186	5.06983	1.53942	0.089923	0.0741494	-3.75342	0.00136998	0.117015	down	yes
MSTRG.30291	LOC100783572	MSTRG.30291.1;XM_003530907.3;XM_014778707.1	GO:0005509(calcium ion binding);GO:0005509(calcium ion binding)	04626(Plant-pathogen interaction);04626(Plant-pathogen interaction)	K13448	NA	PREDICTED: Glycine max calcium-binding allergen Ole e 8 (LOC100783572), transcript variant X1, mRNA	2.08716	3.85076	1.45735	7.42797	4.07591	7.49392	0.391267	-1.35377	0.0446728	1	down	yes
MSTRG.30300	LOC100791365	XM_006584847.1;MSTRG.30300.2;MSTRG.30300.3	GO:0016887(ATPase activity);GO:0016020(membrane);GO:0005315(inorganic phosphate transmembrane transporter activity);GO:0005524(ATP binding);GO:0000166(nucleotide binding);GO:0035435(phosphate ion transmembrane transport);GO:0005774(vacuolar membrane);GO:0005886(plasma membrane)	NA	NA	NA	PREDICTED: Glycine max ABC transporter I family member 17 (LOC100791365), mRNA	65.3901	56.6523	47.9681	126.74	119.052	140.554	0.437785	-1.19171	0.00281427	0.205453	down	yes
MSTRG.30387	AOX3	NM_001251531.1	GO:0005743(mitochondrial inner membrane);GO:0070469(respiratory chain);GO:0005739(mitochondrion);GO:0055114(oxidation-reduction process);GO:0016491(oxidoreductase activity);GO:0016021(integral component of membrane);GO:0016020(membrane);GO:0046872(metal ion binding);GO:0009916(alternative oxidase activity)	NA	NA	NA	Glycine max alternative oxidase 2b (AOX3), mRNA	44.6972	33.8414	39.6342	104.959	56.493	108.125	0.432626	-1.20881	0.00540787	0.330434	down	yes
MSTRG.30463	LOC100809934	XM_003531043.3	GO:0003824(catalytic activity)	NA	NA	NA	PREDICTED: Glycine max uncharacterized protein ycf23-like (LOC100809934), mRNA	0.167588	0.200554	0.127155	0.746242	0.134011	1.43965	0.211754	-2.23954	0.0193489	0.750668	down	yes
MSTRG.30474		MSTRG.30474.2;MSTRG.30474.1	NA	NA	NA	NA		0.691509	0.482791	0.616287	9.53952	9.4408	7.03975	0.0701429	-3.83356	3.96216e-07	0.000125084	down	yes
MSTRG.30520	LOC100783944	XM_003531078.3;MSTRG.30520.2	GO:0071805(potassium ion transmembrane transport);GO:0006813(potassium ion transport);GO:0015079(potassium ion transmembrane transporter activity);GO:0006811(ion transport);GO:0016020(membrane);GO:0016021(integral component of membrane)	NA	NA	NA	PREDICTED: Glycine max probable potassium transporter 17 (LOC100783944), mRNA	4.27302	3.98319	4.57085	13.7913	10.3874	13.3734	0.338754	-1.56169	0.000533491	0.0559575	down	yes
MSTRG.30616	LOC100777334	MSTRG.30616.1;NM_001253343.2	GO:0006810(transport);GO:0005622(intracellular)	NA	NA	NA	Glycine max nuclear transport factor 2-like (LOC100777334), mRNA	1.35273	0.951258	1.72662	31.8933	1.38985	2.22339	0.114414	-3.12767	0.00107462	0.0977512	down	yes
MSTRG.30654	J1	MSTRG.30654.1;NM_001248247.1	NA	NA	NA	NA	Glycine max DnaJ-like protein (J1), mRNA	1.0559	0.671482	0.791468	1.90826	7.94879	1.17716	0.231767	-2.10925	0.00646822	0.376642	down	yes
MSTRG.30680	LOC100798938	XM_006585096.2	GO:1902047(polyamine transmembrane transport);GO:0015203(polyamine transmembrane transporter activity);GO:0003333(amino acid transmembrane transport);GO:0015171(amino acid transmembrane transporter activity);GO:0015297(antiporter activity);GO:0016020(membrane);GO:0005887(integral component of plasma membrane);GO:0016021(integral component of membrane)	NA	NA	NA	PREDICTED: Glycine max probable polyamine transporter At3g13620 (LOC100798938), mRNA	6.68044	5.24696	3.91557	11.4599	11.7438	8.90522	0.495251	-1.01377	0.0385817	1	down	yes
MSTRG.30710	WRKY48	XM_006585112.2;XM_014778903.1	GO:0043565(sequence-specific DNA binding);GO:0006355(regulation of transcription, DNA-templated);GO:0003700(transcription factor activity, sequence-specific DNA binding);GO:0003700(transcription factor activity, sequence-specific DNA binding)	NA	NA	NA	PREDICTED: Glycine max WRKY48 protein (WRKY48), transcript variant X2, mRNA	14.9684	19.3748	35.6337	89.7169	16.6854	47.958	0.446849	-1.16214	0.0436064	1	down	yes
MSTRG.30713	LOC100305870	XM_014778319.1;MSTRG.30713.1;NM_001251030.1;MSTRG.30713.4	GO:0005737(cytoplasm);GO:0016740(transferase activity);GO:0004364(glutathione transferase activity);GO:0006749(glutathione metabolic process);GO:0009407(toxin catabolic process);GO:0009407(toxin catabolic process)	00480(Glutathione metabolism);00480(Glutathione metabolism)	K00799	EC:2.5.1.18	Glycine max uncharacterized LOC100305870 (LOC100305870), mRNA	1.8199	1.20945	1.41392	6.1995	2.26793	4.21023	0.348743	-1.51977	0.00787706	0.424469	down	yes
MSTRG.30785	LOC100800161	MSTRG.30785.1;MSTRG.30785.2;XM_003531275.3;XM_006585184.2;XM_006585185.2;MSTRG.30785.6	NA	NA	NA	NA	PREDICTED: Glycine max E3 ubiquitin-protein ligase RGLG2-like (LOC100800161), transcript variant X3, mRNA	10.6793	10.6775	7.73627	27.6882	15.7633	27.6057	0.407277	-1.29592	0.00339189	0.232883	down	yes
MSTRG.30830	LOC100788735	MSTRG.30830.1;XM_003532784.3	GO:0005992(trehalose biosynthetic process);GO:0004805(trehalose-phosphatase activity);GO:0016311(dephosphorylation);GO:0003824(catalytic activity);GO:0016787(hydrolase activity)	00500(Starch and sucrose metabolism)	K01087	EC:3.1.3.12	PREDICTED: Glycine max probable trehalose-phosphate phosphatase J (LOC100788735), mRNA	5.78967	5.653	5.46497	13.1117	8.07996	14.6278	0.466936	-1.0987	0.0285837	0.95282	down	yes
MSTRG.30880		MSTRG.30880.1	NA	NA	NA	NA		0.669928	0.1946	0.055179	1.76542	0.993935	1.91395	0.202171	-2.30635	0.0157348	0.657575	down	yes
MSTRG.30918	LOC100809047	XM_014778973.1	NA	00500(Starch and sucrose metabolism);00460(Cyanoamino acid metabolism);00940(Phenylpropanoid biosynthesis)	K01188	EC:3.2.1.21	PREDICTED: Glycine max vicianin hydrolase (LOC100809047), mRNA	2.40693	1.70847	1.23942	3.47682	7.11628	3.01414	0.397569	-1.33072	0.0450019	1	down	yes
MSTRG.30921		MSTRG.30921.1	NA	NA	NA	NA		2.01363	1.26518	1.10522	8.34032	4.10628	5.79561	0.24026	-2.05733	0.00490579	0.30674	down	yes
MSTRG.3095	LOC100800053;LOC100817123	MSTRG.3095.1;XM_003536606.3;XM_014763404.1;XM_014763405.1;XM_014763406.1;XM_014763407.1;XM_014763408.1;MSTRG.3095.3;MSTRG.3095.9;XM_014763410.1;XM_014763409.1	GO:0016020(membrane);GO:0006855(drug transmembrane transport);GO:0015297(antiporter activity);GO:0015238(drug transmembrane transporter activity);GO:0055085(transmembrane transport);GO:0016021(integral component of membrane);GO:0016021(integral component of membrane)	NA	NA	NA	PREDICTED: Glycine max protein DETOXIFICATION 12 (LOC100800053), transcript variant X6, mRNA;PREDICTED: Glycine max protein DETOXIFICATION 13-like (LOC100817123), transcript variant X1, mRNA	1.51743	2.26504	2.47315	8.89433	3.14478	7.29232	0.320717	-1.64063	0.00144168	0.121516	down	yes
MSTRG.30952	LOC100778933	MSTRG.30952.1;XM_006585297.2;XM_003531402.3	GO:0005634(nucleus);GO:0006355(regulation of transcription, DNA-templated);GO:0006351(transcription, DNA-templated);GO:0003677(DNA binding);GO:0003677(DNA binding)	NA	NA	NA	PREDICTED: Glycine max NAC domain-containing protein 82-like (LOC100778933), transcript variant X1, mRNA	5.45283	7.34346	9.68384	18.359	6.00472	23.4032	0.460189	-1.1197	0.0397734	1	down	yes
MSTRG.30967	LOC100784472	MSTRG.30967.1;XM_006585311.2;MSTRG.30967.3;MSTRG.30967.4;MSTRG.30967.5;XM_003531412.2;XM_006585312.1;XM_006585313.2	GO:0016021(integral component of membrane);GO:0016020(membrane);GO:0016020(membrane)	NA	NA	NA	PREDICTED: Glycine max major facilitator superfamily domain-containing protein 12-like (LOC100784472), transcript variant X4, mRNA	4.06865	3.24303	4.64778	9.36238	11.8042	6.72955	0.428514	-1.22258	0.00527369	0.3247	down	yes
MSTRG.31	LOC778160	NM_001250538.1;MSTRG.31.1	GO:0030154(cell differentiation);GO:0006357(regulation of transcription from RNA polymerase II promoter);GO:0044212(transcription regulatory region DNA binding);GO:0043565(sequence-specific DNA binding);GO:0001135(transcription factor activity, RNA polymerase II transcription factor recruiting);GO:0005634(nucleus);GO:0000981(RNA polymerase II transcription factor activity, sequence-specific DNA b…	NA	NA	NA	Glycine max transcription factor MYBJ6 (LOC778160), mRNA	0.261622	0.134604	0.316258	0.892674	0.113094	1.86196	0.242425	-2.04439	0.0411656	1	down	yes
MSTRG.3100	LOC100803789	XM_003536613.3	GO:0016567(protein ubiquitination);GO:0061630(ubiquitin protein ligase activity);GO:0043161(proteasome-mediated ubiquitin-dependent protein catabolic process)	NA	NA	NA	PREDICTED: Glycine max E3 ubiquitin-protein ligase RHA2A-like (LOC100803789), mRNA	0	0	0	0	12.9332	3.11091	0.000244912	-11.9954	6.97574e-07	0.000198784	down	yes
MSTRG.31006	LOC100797536	MSTRG.31006.1;XM_003532870.3	GO:0098655(cation transmembrane transport);GO:0006812(cation transport);GO:0008324(cation transmembrane transporter activity);GO:0016021(integral component of membrane);GO:0055085(transmembrane transport);GO:0016020(membrane)	NA	NA	NA	PREDICTED: Glycine max metal tolerance protein 10-like (LOC100797536), mRNA	8.64039	4.5363	3.62291	12.8487	23.0937	10.2557	0.366394	-1.44853	0.00651589	0.377371	down	yes
MSTRG.31027	LOC100808508	XM_003531458.3	NA	NA	NA	NA	PREDICTED: Glycine max nitrile-specifier protein 5 (LOC100808508), mRNA	313.351	213.398	219.459	471.901	620.459	458.605	0.480349	-1.05784	0.00785529	0.424468	down	yes
MSTRG.31032	LOC100811198;LOC100814413	MSTRG.31032.2;MSTRG.31032.1;MSTRG.31032.3;XR_415526.2;XR_415528.2;XR_415527.2	GO:0003006(developmental process involved in reproduction);GO:0005886(plasma membrane)	NA	NA	NA	PREDICTED: Glycine max uncharacterized LOC100811198 (LOC100811198), ncRNA;PREDICTED: Glycine max uncharacterized LOC100814413 (LOC100814413), transcript variant X1, ncRNA	2.33181	1.89594	5.63201	12.8082	10.9132	9.96863	0.288759	-1.79206	0.00224466	0.173751	down	yes
MSTRG.31033	LOC100811368	MSTRG.31033.2;MSTRG.31033.1;MSTRG.31033.3;XM_014778559.1;XM_014778560.1;XM_006585354.2	GO:0003006(developmental process involved in reproduction);GO:0005886(plasma membrane);GO:0005886(plasma membrane)	NA	NA	NA	PREDICTED: Glycine max cysteine-rich and transmembrane domain-containing protein B-like (LOC100811368), transcript variant X2, mRNA	0.0550284	0.149059	0.399131	13.0976	6.1907	9.45211	0.0218751	-5.51457	4.17683e-10	3.20233e-07	down	yes
MSTRG.31035	LOC100811721	XM_006585359.2;XM_006585360.2;XM_003531464.3;XR_001389486.1	GO:0003006(developmental process involved in reproduction);GO:0005886(plasma membrane);GO:0005886(plasma membrane)	NA	NA	NA	PREDICTED: Glycine max cysteine-rich and transmembrane domain-containing protein B-like (LOC100811721), transcript variant X4, misc_RNA	0.414001	0.173189	0	4.18638	2.37839	4.70839	0.0536615	-4.21997	0.000171736	0.0210393	down	yes
MSTRG.31065	GST	MSTRG.31065.1;NM_001251762.2	GO:0005737(cytoplasm);GO:0016740(transferase activity);GO:0004364(glutathione transferase activity);GO:0006749(glutathione metabolic process);GO:0009407(toxin catabolic process)	00480(Glutathione metabolism)	K00799	EC:2.5.1.18	Glycine max glutathione S-transferase (GST), mRNA	0.057542	0.413967	2.97661	7.58063	3.74143	5.12783	0.203079	-2.29989	0.0248171	0.882047	down	yes
MSTRG.31079	LOC100781793	XM_003531488.3	NA	NA	NA	NA	PREDICTED: Glycine max lysine-rich arabinogalactan protein 19-like (LOC100781793), mRNA	0	0	0	35.976	0	40.7799	7.36126e-05	-13.7297	5.79607e-08	2.62872e-05	down	yes
MSTRG.3110	LOC100775414	XM_003535667.3;XM_006589602.2;XM_006589603.2	GO:0008195(phosphatidate phosphatase activity);GO:0016311(dephosphorylation);GO:0016021(integral component of membrane);GO:0016020(membrane);GO:0016020(membrane)	00561(Glycerolipid metabolism);00564(Glycerophospholipid metabolism);00564(Glycerophospholipid metabolism)	K18693	EC:3.1.3.81;EC:3.1.3.4	PREDICTED: Glycine max lipid phosphate phosphatase 2-like (LOC100775414), transcript variant X2, mRNA	0.647398	0.129514	0.262244	1.13028	1.60675	1.03363	0.279078	-1.84126	0.0252177	0.888442	down	yes
MSTRG.3121	LOC100810724	XM_003536626.2	GO:0016020(membrane);GO:0016021(integral component of membrane);GO:0008375(acetylglucosaminyltransferase activity)	NA	NA	NA	PREDICTED: Glycine max uncharacterized LOC100810724 (LOC100810724), mRNA	1.13079	2.04728	0.855313	3.79148	1.82388	5.79657	0.351051	-1.51025	0.0359541	1	down	yes
MSTRG.31247	LOC100801780	XM_003531607.3	GO:0005634(nucleus);GO:0006355(regulation of transcription, DNA-templated);GO:0006351(transcription, DNA-templated);GO:0003677(DNA binding);GO:0003700(transcription factor activity, sequence-specific DNA binding)	NA	NA	NA	PREDICTED: Glycine max ethylene-responsive transcription factor ERF036-like (LOC100801780), mRNA	0	0	0	1.81169	0	0.697203	0.00111129	-9.81355	1.56852e-05	0.00248808	down	yes
MSTRG.31362	LOC100809052	XM_003531705.3	GO:0004190(aspartic-type endopeptidase activity);GO:0030163(protein catabolic process);GO:0006508(proteolysis);GO:0008233(peptidase activity);GO:0016787(hydrolase activity)	NA	NA	NA	PREDICTED: Glycine max protein ASPARTIC PROTEASE IN GUARD CELL 2-like (LOC100809052), mRNA	0.790073	0.562555	0.430322	1.7719	2.23452	2.4132	0.277227	-1.85086	0.00917749	0.475885	down	yes
MSTRG.31430	LOC100499848	MSTRG.31430.1;NM_001249930.2	GO:0009607(response to biotic stimulus);GO:0006952(defense response)	NA	NA	NA	Glycine max uncharacterized LOC100499848 (LOC100499848), mRNA	6.8622	3.35772	7.83556	9.66517	264.356	3.87126	0.0660878	-3.91947	0.000431676	0.0469608	down	yes
MSTRG.31507	LOC100816697	XM_003531803.3	GO:0043231(intracellular membrane-bounded organelle);GO:0008152(metabolic process);GO:0080044(quercetin 7-O-glucosyltransferase activity);GO:0080043(quercetin 3-O-glucosyltransferase activity);GO:0016758(transferase activity, transferring hexosyl groups);GO:0005509(calcium ion binding)	NA	NA	NA	PREDICTED: Glycine max UDP-glycosyltransferase 83A1-like (LOC100816697), mRNA	0.312299	0.742614	0.231843	4.1294	1.302	3.8065	0.140918	-2.82708	0.000793744	0.0767548	down	yes
MSTRG.31552	LOC100792780	XM_006585755.2;MSTRG.31552.2;XM_014779238.1	GO:0016301(kinase activity);GO:0016310(phosphorylation);GO:0016310(phosphorylation)	NA	NA	NA	PREDICTED: Glycine max phosphatidylinositol 4-kinase gamma 7 (LOC100792780), transcript variant X2, mRNA	8.2741	2.61367	8.49194	8.67142	18.6479	13.0469	0.472608	-1.08128	0.0405819	1	down	yes
MSTRG.31600	LOC100810665	NM_001255631.1	GO:0015031(protein transport)	04144(Endocytosis)	K19476	NA	Glycine max uncharacterized LOC100810665 (LOC100810665), mRNA	2.12583	3.15441	2.43575	10.231	5.33264	15.3556	0.2463	-2.02151	0.00119485	0.105702	down	yes
MSTRG.3163	1-3-1A	NM_001250431.1	GO:0005634(nucleus);GO:0006355(regulation of transcription, DNA-templated);GO:0006351(transcription, DNA-templated);GO:0003677(DNA binding)	NA	NA	NA	Glycine max syringolide-induced protein 1-3-1A (1-3-1A), mRNA	0.059405	0.076454	0.1488	1.22006	0.122494	3.98448	0.0523782	-4.25489	0.000273836	0.0315356	down	yes
MSTRG.31648	LOC100786749	MSTRG.31648.1;XM_003531916.3	NA	04016(MAPK signaling pathway - plant);04075(Plant hormone signal transduction)	K14496	NA	PREDICTED: Glycine max abscisic acid receptor PYR1-like (LOC100786749), mRNA	0	0	0	0	3.20342	1.96818	0.000679955	-10.5223	3.08598e-06	0.00067143	down	yes
MSTRG.31657	LOC100789784	MSTRG.31657.1;XM_003531922.3	GO:0016021(integral component of membrane);GO:0016020(membrane)	NA	NA	NA	PREDICTED: Glycine max uncharacterized protein At5g65660-like (LOC100789784), mRNA	50.1859	89.151	91.702	162.914	256.474	138.314	0.41556	-1.26687	0.00334744	0.231311	down	yes
MSTRG.3168	LOC100779341	MSTRG.3168.1;XM_003536653.3	NA	NA	NA	NA	PREDICTED: Glycine max uncharacterized LOC100779341 (LOC100779341), mRNA	4.9507	4.96715	3.72371	11.4002	6.25036	10.5071	0.482308	-1.05197	0.0364585	1	down	yes
MSTRG.31708	LOC100809224	MSTRG.31708.1;XM_003531958.3;XR_415693.2	GO:0004791(thioredoxin-disulfide reductase activity);GO:0005737(cytoplasm);GO:0045454(cell redox homeostasis);GO:0098869(cellular oxidant detoxification);GO:0098869(cellular oxidant detoxification)	NA	NA	NA	PREDICTED: Glycine max probable nucleoredoxin 1 (LOC100809224), transcript variant X1, mRNA	37.274	30.6914	27.0868	208.582	94.0557	172.399	0.198772	-2.33082	2.00823e-07	7.18523e-05	down	yes
MSTRG.31894	LOC100804602	XM_006586054.2;XM_006586053.2;XM_014779421.1	NA	NA	NA	NA	PREDICTED: Glycine max uncharacterized LOC100804602 (LOC100804602), transcript variant X3, mRNA	2.97944	0.832628	1.54076	4.2904	4.24788	4.5081	0.406732	-1.29785	0.0440098	1	down	yes
MSTRG.3190	LOC100788784	XM_003536669.3	GO:0046658(anchored component of plasma membrane);GO:0009055(electron carrier activity)	NA	NA	NA	PREDICTED: Glycine max mavicyanin-like (LOC100788784), mRNA	0.141708	0.291523	0.255618	1.13209	0.880277	0.898749	0.242015	-2.04683	0.0104895	0.510099	down	yes
MSTRG.31915	LOC100790145	XM_003532086.3	GO:0016788(hydrolase activity, acting on ester bonds)	NA	NA	NA	PREDICTED: Glycine max GDSL esterase/lipase At5g55050 (LOC100790145), mRNA	0.082599	0.216777	0	1.24618	0.588198	0.575002	0.133551	-2.90453	0.0105246	0.510099	down	yes
MSTRG.3193	LOC100789314	MSTRG.3193.1;XM_003536670.3	GO:0071949(FAD binding);GO:0044550(secondary metabolite biosynthetic process);GO:0016491(oxidoreductase activity);GO:0055114(oxidation-reduction process);GO:0004497(monooxygenase activity)	NA	NA	NA	PREDICTED: Glycine max FAD-dependent urate hydroxylase-like (LOC100789314), mRNA	8.31943	4.01833	5.75974	39.8827	43.8384	38.7791	0.146716	-2.76891	1.41661e-09	1.06084e-06	down	yes
MSTRG.31997	LOC100793458	XM_003530765.3;MSTRG.31997.2	GO:0005871(kinesin complex);GO:0007018(microtubule-based movement);GO:0008017(microtubule binding);GO:0003777(microtubule motor activity);GO:0003774(motor activity);GO:0016887(ATPase activity);GO:0005524(ATP binding);GO:0000166(nucleotide binding)	NA	NA	NA	PREDICTED: Glycine max kinesin KP1-like (LOC100793458), mRNA	0.640166	0.581273	0.99335	2.06524	2.29072	1.13529	0.403351	-1.30989	0.0426404	1	down	yes
MSTRG.32037	LOC102669906;LOC100793986	XM_014778531.1;MSTRG.32037.1;XM_014778588.1	NA	NA	NA	NA	PREDICTED: Glycine max B3 domain-containing transcription factor VRN1-like (LOC102669906), mRNA;PREDICTED: Glycine max B3 domain-containing protein At1g49475-like (LOC100793986), mRNA	0.157645	0.124971	0.113415	0.612551	0.255502	0.519535	0.287454	-1.7986	0.0259622	0.905751	down	yes
MSTRG.32059	LOC100801962	XM_003532191.3	GO:0051536(iron-sulfur cluster binding);GO:0009055(electron carrier activity);GO:0009735(response to cytokinin);GO:0005739(mitochondrion);GO:0009507(chloroplast)	NA	NA	NA	PREDICTED: Glycine max rhodocoxin-like (LOC100801962), mRNA	0	4.65025	0	52.9142	39.6896	49.792	0.033965	-4.87981	0.0042115	0.271229	down	yes
MSTRG.32324	LOC100500487	MSTRG.32324.1;XM_003534949.3	GO:0046916(cellular transition metal ion homeostasis);GO:0030001(metal ion transport);GO:0046914(transition metal ion binding);GO:0005737(cytoplasm);GO:0046872(metal ion binding)	NA	NA	NA	PREDICTED: Glycine max uncharacterized LOC100500487 (LOC100500487), mRNA	5.03082	6.071	5.32394	20.4575	10.8101	14.6205	0.357937	-1.48222	0.0105977	0.510099	down	yes
MSTRG.32387	LOC100791925	XM_006586781.2	NA	NA	NA	NA	PREDICTED: Glycine max uncharacterized LOC100791925 (LOC100791925), mRNA	0.944298	0.656024	0.633779	1.76705	4.12411	1.41146	0.310609	-1.68683	0.0212808	0.795894	down	yes
MSTRG.32402	LOC100802518	XM_003534742.3	GO:0008152(metabolic process);GO:0016798(hydrolase activity, acting on glycosyl bonds);GO:0030246(carbohydrate binding);GO:0004553(hydrolase activity, hydrolyzing O-glycosyl compounds);GO:0005975(carbohydrate metabolic process);GO:0003824(catalytic activity);GO:0016021(integral component of membrane);GO:0016020(membrane);GO:0016787(hydrolase activity)	00052(Galactose metabolism);00500(Starch and sucrose metabolism)	K01187	EC:3.2.1.20	PREDICTED: Glycine max alpha-glucosidase-like (LOC100802518), mRNA	2.50137	1.86986	1.75986	8.34628	3.64823	5.95825	0.340181	-1.55562	0.00422467	0.271534	down	yes
MSTRG.32414	LOC100777882	XM_003533052.3	GO:0008152(metabolic process);GO:0003824(catalytic activity)	NA	NA	NA	PREDICTED: Glycine max acetate/butyrate--CoA ligase AAE7, peroxisomal-like (LOC100777882), mRNA	0.235014	1.04598	0.292391	1.21099	0.45387	4.68153	0.24458	-2.03162	0.0370067	1	down	yes
MSTRG.32448	LOC100818523	XM_003534769.3	GO:0006355(regulation of transcription, DNA-templated);GO:0003700(transcription factor activity, sequence-specific DNA binding);GO:0043565(sequence-specific DNA binding);GO:0005634(nucleus);GO:0006351(transcription, DNA-templated)	NA	NA	NA	PREDICTED: Glycine max DELLA protein RGL2-like (LOC100818523), mRNA	0.199343	0.033149	0.13159	0.4426	0.973705	0.179727	0.235293	-2.08747	0.0263725	0.914124	down	yes
MSTRG.32476	LOC100305812	NM_001250111.2	NA	NA	NA	NA	Glycine max uncharacterized LOC100305812 (LOC100305812), mRNA	0	0	0	93.2252	131.712	0	2.92914e-05	-15.0592	9.83015e-09	5.75528e-06	down	yes
MSTRG.32477	ERF5	MSTRG.32477.1	NA	NA	NA	NA		1.29987	0.847792	0.99327	7.30412	2.68045	9.2208	0.160928	-2.63551	0.000252502	0.0293531	down	yes
MSTRG.32554	LOC100811044	XM_014761936.1;XM_014761938.1;XM_014761937.1;XM_014761939.1	GO:0007165(signal transduction);GO:0016020(membrane);GO:0016021(integral component of membrane);GO:0016021(integral component of membrane)	NA	NA	NA	PREDICTED: Glycine max uncharacterized LOC100811044 (LOC100811044), transcript variant X1, mRNA	0.401318	0.212656	0.164654	3.39179	1.395	1.9672	0.116391	-3.10295	4.16994e-05	0.00599448	down	yes
MSTRG.32585	LOC100815849	XM_003533688.3	NA	NA	NA	NA	PREDICTED: Glycine max uncharacterized LOC100815849 (LOC100815849), mRNA	3.20399	3.8881	4.21567	12.3414	11.3276	14.7684	0.291436	-1.77875	0.00129901	0.112143	down	yes
MSTRG.32607	LOC100790522	XM_006586942.2	GO:0043565(sequence-specific DNA binding);GO:0005634(nucleus);GO:0006355(regulation of transcription, DNA-templated);GO:0003677(DNA binding);GO:0003700(transcription factor activity, sequence-specific DNA binding)	NA	NA	NA	PREDICTED: Glycine max homeobox-leucine zipper protein HAT22-like (LOC100790522), mRNA	0.068181	0	0.033378	2.36336	2.13273	1.53524	0.0182739	-5.77407	7.17735e-08	3.13496e-05	down	yes
MSTRG.32629	LOC100801104	XM_003534879.3	GO:0031012(extracellular matrix);GO:0008237(metallopeptidase activity);GO:0004222(metalloendopeptidase activity);GO:0006508(proteolysis);GO:0008270(zinc ion binding);GO:0008233(peptidase activity);GO:0016787(hydrolase activity);GO:0046872(metal ion binding)	NA	NA	NA	PREDICTED: Glycine max metalloendoproteinase 1-like (LOC100801104), mRNA	0	0	0	1.22656	0.777377	0.984755	0.000845462	-10.208	9.62587e-12	9.11655e-09	down	yes
MSTRG.32655	LOC100817988	XM_003534900.3	NA	NA	NA	NA	PREDICTED: Glycine max protein LURP-one-related 6-like (LOC100817988), mRNA	1.83947	0.48111	1.01042	4.56802	4.12184	2.17999	0.307024	-1.70358	0.0246244	0.878107	down	yes
MSTRG.32764	LOC100527701;LOC102668365	XM_003533832.3;MSTRG.32764.1;XM_014762039.1	NA	NA	NA	NA	PREDICTED: Glycine max uncharacterized LOC100527701 (LOC100527701), mRNA;PREDICTED: Glycine max mitogen-activated protein kinase kinase kinase 12-like (LOC102668365), mRNA	0.207367	0.177885	0.0435699	1.81833	0.096579	0.706706	0.171381	-2.54472	0.0150687	0.640985	down	yes
MSTRG.32797	LOC100813725	XM_003533849.3;XM_006587109.2	GO:0046872(metal ion binding);GO:0046872(metal ion binding)	NA	NA	NA	PREDICTED: Glycine max zinc finger CCCH domain-containing protein 30-like (LOC100813725), transcript variant X1, mRNA	3.55067	2.66282	1.73161	16.1176	3.99927	2.72506	0.353815	-1.49893	0.0239417	0.862355	down	yes
MSTRG.32847	LOC100782531	XM_003533876.3;XM_006587156.2;XM_006587157.2;XM_006587158.2;XM_006587159.2	GO:0008195(phosphatidate phosphatase activity);GO:0016311(dephosphorylation);GO:0016021(integral component of membrane);GO:0016020(membrane);GO:0016020(membrane)	00561(Glycerolipid metabolism);00564(Glycerophospholipid metabolism);00564(Glycerophospholipid metabolism)	K18693	EC:3.1.3.81;EC:3.1.3.4	PREDICTED: Glycine max lipid phosphate phosphatase 2-like (LOC100782531), transcript variant X5, mRNA	7.17461	11.4129	7.25189	17.9548	9.80232	24.0189	0.494727	-1.0153	0.0424646	1	down	yes
MSTRG.32887	LOC100800915	XM_003533910.3	NA	00073(Cutin, suberine and wax biosynthesis)	K17991	EC:1.11.2.3	PREDICTED: Glycine max probable peroxygenase 4 (LOC100800915), mRNA	8.70182	4.93249	5.83415	14.3397	25.4983	9.85121	0.394185	-1.34305	0.0170023	0.692152	down	yes
MSTRG.32921	LOC100810164	XM_003533928.3	GO:0046916(cellular transition metal ion homeostasis);GO:0030001(metal ion transport);GO:0046914(transition metal ion binding);GO:0005737(cytoplasm);GO:0046872(metal ion binding)	NA	NA	NA	PREDICTED: Glycine max uncharacterized LOC100810164 (LOC100810164), mRNA	0.404192	0.303946	0.056885	1.77656	0.455663	1.99921	0.18535	-2.43167	0.0132661	0.594018	down	yes
MSTRG.32926	LOC100811234	XM_003533929.3	GO:0006950(response to stress);GO:0005524(ATP binding);GO:0006457(protein folding);GO:0051082(unfolded protein binding)	04141(Protein processing in endoplasmic reticulum);04626(Plant-pathogen interaction)	K04079	NA	PREDICTED: Glycine max heat shock protein 83 (LOC100811234), mRNA	2.82956	1.79401	1.7975	8.10019	4.70115	5.38535	0.352424	-1.50462	0.0064984	0.377036	down	yes
MSTRG.32949	LOC100779306	XM_003533952.3	GO:0008152(metabolic process);GO:0003824(catalytic activity)	00630(Glyoxylate and dicarboxylate metabolism)	K22133	EC:6.2.1.8	PREDICTED: Glycine max oxalate--CoA ligase (LOC100779306), mRNA	57.3789	40.6442	37.8665	374.244	187.609	322.782	0.152459	-2.71351	1.9031e-09	1.31986e-06	down	yes
MSTRG.32969	LOC100777356	XM_003533169.3	GO:0032259(methylation);GO:0008757(S-adenosylmethionine-dependent methyltransferase activity);GO:0008168(methyltransferase activity);GO:0005737(cytoplasm);GO:0016021(integral component of membrane);GO:0016020(membrane)	NA	NA	NA	PREDICTED: Glycine max probable methyltransferase PMT16 (LOC100777356), mRNA	112.759	90.3873	81.5023	268.404	214.714	287.127	0.366963	-1.44629	0.000308456	0.0352219	down	yes
MSTRG.32971	LOC100778953	MSTRG.32971.1;XM_006587288.2	GO:0055114(oxidation-reduction process);GO:0016491(oxidoreductase activity);GO:0046872(metal ion binding)	NA	NA	NA	PREDICTED: Glycine max 1-aminocyclopropane-1-carboxylate oxidase homolog 1-like (LOC100778953), mRNA	8.52634	6.09642	6.33364	18.5721	15.874	13.2809	0.438748	-1.18854	0.00531413	0.325943	down	yes
MSTRG.32977	LOC100788027	XM_006587296.2	GO:0016020(membrane);GO:0006855(drug transmembrane transport);GO:0015297(antiporter activity);GO:0015238(drug transmembrane transporter activity);GO:0055085(transmembrane transport);GO:0016021(integral component of membrane)	NA	NA	NA	PREDICTED: Glycine max protein DETOXIFICATION 49-like (LOC100788027), mRNA	0	0	0	1.32011	1.15283	0	0.000745721	-10.3891	6.16946e-06	0.00116271	down	yes
MSTRG.33	LOC100794523	XM_014777146.1;NM_001254143.2	GO:0019310(inositol catabolic process);GO:0050113(inositol oxygenase activity);GO:0005737(cytoplasm);GO:0055114(oxidation-reduction process);GO:0005506(iron ion binding);GO:0005506(iron ion binding)	00053(Ascorbate and aldarate metabolism);00562(Inositol phosphate metabolism);00562(Inositol phosphate metabolism)	K00469	EC:1.13.99.1	Glycine max inositol oxygenase 2-like (LOC100794523), mRNA	0.34629	0.15384	0.265133	1.75211	2.2191	0.852089	0.162262	-2.6236	0.0011551	0.103608	down	yes
MSTRG.33093	LOC100795427;LOC100795955	XM_006587381.2;XM_003534064.3;XM_014762211.1;MSTRG.33093.1;MSTRG.33093.6;MSTRG.33093.5;MSTRG.33093.7;XM_014762213.1;XM_003534065.3;XM_014762212.1;XM_014762214.1;XM_014762215.1	GO:0071805(potassium ion transmembrane transport);GO:0042391(regulation of membrane potential);GO:0006811(ion transport);GO:0005249(voltage-gated potassium channel activity);GO:0005216(ion channel activity);GO:0034220(ion transmembrane transport);GO:0016020(membrane);GO:0005887(integral component of plasma membrane);GO:0055085(transmembrane transport);GO:0006810(transport);GO:0016021(integral com…	04626(Plant-pathogen interaction);04626(Plant-pathogen interaction)	K05391	NA	PREDICTED: Glycine max probable cyclic nucleotide-gated ion channel 20, chloroplastic (LOC100795427), transcript variant X2, mRNA;PREDICTED: Glycine max probable cyclic nucleotide-gated ion channel 20, chloroplastic (LOC100795955), transcript variant X2, mRNA	2.09349	2.16699	2.55749	9.4137	5.40462	7.85504	0.29837	-1.74483	4.61787e-05	0.00657964	down	yes
MSTRG.3314	LOC100797217	XM_003536769.3	NA	NA	NA	NA	PREDICTED: Glycine max uncharacterized LOC100797217 (LOC100797217), mRNA	0	0.422085	0	1.76393	1.2701	0.729845	0.121962	-3.0355	0.0285463	0.952561	down	yes
MSTRG.33147	LOC100781818	XM_006587401.2;MSTRG.33147.2;MSTRG.33147.3	NA	NA	NA	NA	PREDICTED: Glycine max putative pentatricopeptide repeat-containing protein At1g12700, mitochondrial (LOC100781818), mRNA	0.195824	0.0973241	0.180843	0.280832	1.07406	0.300786	0.28972	-1.78727	0.0301115	0.981527	down	yes
MSTRG.33184	LOC100776297	XM_006587430.2;XM_006587431.2;XR_416057.2;MSTRG.33184.4	GO:0004674(protein serine/threonine kinase activity);GO:0005886(plasma membrane);GO:0007166(cell surface receptor signaling pathway);GO:0006468(protein phosphorylation);GO:0005524(ATP binding);GO:0004672(protein kinase activity);GO:0004672(protein kinase activity)	NA	NA	NA	PREDICTED: Glycine max probable LRR receptor-like serine/threonine-protein kinase At5g48740 (LOC100776297), transcript variant X1, mRNA	1.93076	0.911559	1.66436	4.40469	3.29156	4.15525	0.376186	-1.41048	0.0164913	0.679401	down	yes
MSTRG.33204		MSTRG.33204.1	NA	NA	NA	NA		12.0249	13.3933	12.9171	38.5005	19.7929	25.773	0.454831	-1.1366	0.0155534	0.653892	down	yes
MSTRG.33313	LOC100801633	XM_006587520.2;XM_014762300.1;MSTRG.33313.3	GO:0030246(carbohydrate binding);GO:0005975(carbohydrate metabolic process);GO:0003824(catalytic activity);GO:0003824(catalytic activity)	NA	NA	NA	PREDICTED: Glycine max probable rhamnogalacturonate lyase B (LOC100801633), transcript variant X1, mRNA	0.240785	0.158575	0.140212	0.905025	0.554197	1.54154	0.179793	-2.47559	0.00208732	0.162352	down	yes
MSTRG.33329	LOC100786257	MSTRG.33329.1;MSTRG.33329.2;MSTRG.33329.3;XM_003534218.3;MSTRG.33329.5	GO:0006094(gluconeogenesis);GO:0017076(purine nucleotide binding);GO:0004612(phosphoenolpyruvate carboxykinase (ATP) activity);GO:0004611(phosphoenolpyruvate carboxykinase activity);GO:0005829(cytosol);GO:0005524(ATP binding)	00010(Glycolysis / Gluconeogenesis);00020(Citrate cycle (TCA cycle));00620(Pyruvate metabolism);00710(Carbon fixation in photosynthetic organisms)	K01610	EC:4.1.1.49	PREDICTED: Glycine max phosphoenolpyruvate carboxykinase [ATP]-like (LOC100786257), mRNA	86.547	71.3844	78.1966	519.233	245.528	321.511	0.216521	-2.20742	3.5397e-07	0.000115133	down	yes
MSTRG.33396	LOC100780465	NM_001254275.2	NA	NA	NA	NA	Glycine max isoflavone reductase homolog (LOC100780465), mRNA	1.54784	0.557154	0.415954	2.02692	3.50445	2.14315	0.330334	-1.598	0.0462107	1	down	yes
MSTRG.33612	LOC100817267	MSTRG.33612.1;XM_003534443.3;XM_006587733.2;XM_014762385.1	GO:0006468(protein phosphorylation);GO:0005524(ATP binding);GO:0004672(protein kinase activity);GO:0016021(integral component of membrane);GO:0016020(membrane);GO:0016020(membrane)	NA	NA	NA	PREDICTED: Glycine max probably inactive leucine-rich repeat receptor-like protein kinase At5g48380 (LOC100817267), transcript variant X1, mRNA	10.3606	8.69707	14.6785	23.3821	25.7386	19.924	0.484798	-1.04454	0.0114116	0.535664	down	yes
MSTRG.33645	LOC100785746	NM_001253152.1	GO:0004725(protein tyrosine phosphatase activity);GO:0035335(peptidyl-tyrosine dephosphorylation);GO:0005737(cytoplasm);GO:0016311(dephosphorylation)	NA	NA	NA	Glycine max probable tyrosine-protein phosphatase At1g05000-like (LOC100785746), mRNA	1.13054	1.14423	1.69424	4.77509	2.49174	7.067	0.271423	-1.88138	0.00754213	0.415152	down	yes
MSTRG.33674	LOC100500423	XM_003534492.3	GO:0009058(biosynthetic process);GO:0030170(pyridoxal phosphate binding);GO:0003824(catalytic activity)	00270(Cysteine and methionine metabolism);04016(MAPK signaling pathway - plant)	K20772	EC:4.4.1.14	PREDICTED: Glycine max 1-aminocyclopropane-1-carboxylate synthase 1 (LOC100500423), mRNA	0.289174	0.265337	0.287083	1.77672	0.768835	0.641187	0.268612	-1.8964	0.0155548	0.653892	down	yes
MSTRG.33818	LOC100813546	XM_003534604.3	NA	NA	NA	NA	PREDICTED: Glycine max uncharacterized LOC100813546 (LOC100813546), mRNA	0	0	0	1.47387	0	1.38747	0.00116798	-9.74177	1.33774e-05	0.00217559	down	yes
MSTRG.33843	LOC100777898	MSTRG.33843.1;XR_416159.2	GO:0015217(ADP transmembrane transporter activity);GO:0005347(ATP transmembrane transporter activity);GO:0015711(organic anion transport);GO:0015867(ATP transport);GO:0015866(ADP transport);GO:0005779(integral component of peroxisomal membrane);GO:0005743(mitochondrial inner membrane);GO:0006839(mitochondrial transport);GO:0006810(transport);GO:0016021(integral component of membrane);GO:0016020(m…	NA	NA	NA	PREDICTED: Glycine max peroxisomal nicotinamide adenine dinucleotide carrier-like (LOC100777898), misc_RNA	1.27929	0.871005	0.833018	2.50481	3.22926	1.99647	0.387049	-1.36941	0.0378269	1	down	yes
MSTRG.34024	LOC106797884	XR_001387199.1	NA	NA	NA	NA	PREDICTED: Glycine max uncharacterized LOC106797884 (LOC106797884), ncRNA	1.33821	1.1246	1.19937	3.69028	2.97689	2.67024	0.392986	-1.34745	0.0494358	1	down	yes
MSTRG.34092	LOC100789019	MSTRG.34092.1;MSTRG.34092.3;MSTRG.34092.4;MSTRG.34092.2;XM_006607002.2;MSTRG.34092.6;MSTRG.34092.7	GO:0016702(oxidoreductase activity, acting on single donors with incorporation of molecular oxygen, incorporation of two atoms of oxygen);GO:0046872(metal ion binding);GO:0055114(oxidation-reduction process);GO:0016491(oxidoreductase activity)	00591(Linoleic acid metabolism)	K15718	EC:1.13.11.58	PREDICTED: Glycine max linoleate 9S-lipoxygenase 5, chloroplastic-like (LOC100789019), partial mRNA	4.03587	2.39583	2.42957	12.1212	14.6463	7.55394	0.260061	-1.94308	0.000210309	0.0250821	down	yes
MSTRG.341	LOC100817976	XM_006573046.2	GO:0042254(ribosome biogenesis);GO:0003723(RNA binding);GO:0006412(translation);GO:0022625(cytosolic large ribosomal subunit);GO:0003735(structural constituent of ribosome);GO:0005840(ribosome);GO:0005622(intracellular);GO:0016021(integral component of membrane);GO:0016020(membrane)	NA	NA	NA	PREDICTED: Glycine max uncharacterized LOC100817976 (LOC100817976), mRNA	1.20249	0.566558	0.834837	2.177	2.58298	1.6886	0.403111	-1.31075	0.0336356	1	down	yes
MSTRG.34143	psbB	MSTRG.34143.1	NA	NA	NA	NA		0	0	0.000431	0.376914	3.34245	0	0.00157869	-9.30706	2.44084e-05	0.00365569	down	yes
MSTRG.3439	LOC100792137	XM_003538080.3;XM_014763764.1;MSTRG.3439.1	GO:0006012(galactose metabolic process);GO:0003978(UDP-glucose 4-epimerase activity);GO:0005975(carbohydrate metabolic process);GO:0016857(racemase and epimerase activity, acting on carbohydrates and derivatives);GO:0016853(isomerase activity);GO:0016021(integral component of membrane);GO:0016020(membrane);GO:0016020(membrane)	00052(Galactose metabolism);00520(Amino sugar and nucleotide sugar metabolism);00520(Amino sugar and nucleotide sugar metabolism)	K01784	EC:5.1.3.2	PREDICTED: Glycine max UDP-glucose 4-epimerase GEPI48-like (LOC100792137), transcript variant X2, mRNA	9.60732	8.6144	4.27954	16.7859	14.8536	17.1614	0.462092	-1.11375	0.0215148	0.800922	down	yes
MSTRG.3520	LOC100787211	XR_001383412.1	NA	NA	NA	NA	PREDICTED: Glycine max uncharacterized LOC100787211 (LOC100787211), misc_RNA	3.80711	5.2024	4.99617	16.6375	11.1954	21.7774	0.278878	-1.8423	0.000829162	0.0789936	down	yes
MSTRG.3538	LOC100807884	XM_014763540.1	GO:0004190(aspartic-type endopeptidase activity);GO:0030163(protein catabolic process);GO:0006508(proteolysis);GO:0008233(peptidase activity);GO:0016787(hydrolase activity)	NA	NA	NA	PREDICTED: Glycine max protein ASPARTIC PROTEASE IN GUARD CELL 1-like (LOC100807884), mRNA	24.1871	17.1671	15.616	57.8956	33.7486	57.11	0.379703	-1.39706	0.00154894	0.128286	down	yes
MSTRG.3558	LOC100819649	XM_003538704.3	GO:0005634(nucleus);GO:0006355(regulation of transcription, DNA-templated);GO:0006351(transcription, DNA-templated);GO:0003677(DNA binding);GO:0003700(transcription factor activity, sequence-specific DNA binding)	NA	NA	NA	PREDICTED: Glycine max ethylene-responsive transcription factor 2-like (LOC100819649), mRNA	0	0	0	2.27106	0	1.61196	0.000668223	-10.5474	5.16237e-06	0.00100141	down	yes
MSTRG.3595	LOC100787564	XM_014763822.1	GO:0006810(transport);GO:0005215(transporter activity);GO:0016020(membrane);GO:0016021(integral component of membrane)	NA	NA	NA	PREDICTED: Glycine max protein NRT1/ PTR FAMILY 7.3-like (LOC100787564), mRNA	0.133045	0.016033	0.018064	0.59851	0.802712	0.03163	0.124655	-3.00399	0.0111168	0.527204	down	yes
MSTRG.3657	LOC100802394	XM_003538750.3;XM_006590578.2	GO:0006470(protein dephosphorylation);GO:0043169(cation binding);GO:0004722(protein serine/threonine phosphatase activity);GO:0004721(phosphoprotein phosphatase activity);GO:0003824(catalytic activity);GO:0016787(hydrolase activity);GO:0046872(metal ion binding);GO:0046872(metal ion binding)	NA	NA	NA	PREDICTED: Glycine max probable protein phosphatase 2C 78 (LOC100802394), transcript variant X2, mRNA	1.72193	1.74421	1.75064	6.57308	3.7408	6.18016	0.314011	-1.67111	0.00785197	0.424468	down	yes
MSTRG.372	LOC100799644	XM_014773493.1	NA	NA	NA	NA	PREDICTED: Glycine max uncharacterized LOC100799644 (LOC100799644), mRNA	3.38148	4.09026	4.91069	4.08875	19.1108	22.4867	0.265975	-1.91064	0.00117419	0.10416	down	yes
MSTRG.3742	LOC100811423	MSTRG.3742.1;XM_006590612.2	GO:0036513(Derlin-1 retrotranslocation complex);GO:0071712(ER-associated misfolded protein catabolic process);GO:0030433(ubiquitin-dependent ERAD pathway);GO:1904264(ubiquitin protein ligase activity involved in ERAD pathway);GO:0044390(ubiquitin-like protein conjugating enzyme binding);GO:0042787(protein ubiquitination involved in ubiquitin-dependent protein catabolic process);GO:0016021(integra…	04141(Protein processing in endoplasmic reticulum)	K10666	EC:2.3.2.27	PREDICTED: Glycine max E3 ubiquitin-protein ligase RNF185-like (LOC100811423), mRNA	0.736217	0.629009	1.27457	1.09865	1.02727	11.9624	0.178655	-2.48475	0.00929315	0.478798	down	yes
MSTRG.3752	LOC100810736	MSTRG.3752.1;XM_003537520.3	GO:0043565(sequence-specific DNA binding);GO:0005634(nucleus);GO:0006355(regulation of transcription, DNA-templated);GO:0003677(DNA binding)	NA	NA	NA	PREDICTED: Glycine max homeobox-leucine zipper protein ATHB-40-like (LOC100810736), mRNA	2.34859	2.7196	3.44415	14.1148	4.49608	8.20807	0.315453	-1.6645	0.00302889	0.214831	down	yes
MSTRG.3793	LOC100787726	MSTRG.3793.1;XM_003537563.3	GO:0005524(ATP binding);GO:0000166(nucleotide binding)	NA	NA	NA	PREDICTED: Glycine max probable mitochondrial chaperone BCS1-B (LOC100787726), mRNA	17.0887	11.0952	2.79704	84.6866	9.29927	54.6511	0.208679	-2.26065	0.00264709	0.196857	down	yes
MSTRG.3856	LOC547874	XM_006590673.2;MSTRG.3856.2	GO:0004190(aspartic-type endopeptidase activity);GO:0030163(protein catabolic process);GO:0006508(proteolysis);GO:0008233(peptidase activity);GO:0016787(hydrolase activity)	NA	NA	NA	PREDICTED: Glycine max aspartic proteinase-like protein 1 (LOC547874), mRNA	4.47811	6.28673	4.68777	11.3568	10.2825	11.9318	0.459388	-1.12222	0.0195956	0.757274	down	yes
MSTRG.3861	LOC100500650	NM_001250436.2	NA	NA	NA	NA	Glycine max uncharacterized LOC100500650 (LOC100500650), mRNA	0	0	0	26.0932	17.9821	0	0.000149158	-12.7109	3.10856e-07	0.000103195	down	yes
MSTRG.3883	LOC100819291	XM_003538854.3	GO:0008152(metabolic process);GO:0003824(catalytic activity)	NA	NA	NA	PREDICTED: Glycine max probable acyl-activating enzyme 1, peroxisomal (LOC100819291), mRNA	0.724091	0.623557	0.312895	8.64078	4.6028	5.55626	0.0893688	-3.48409	8.15316e-07	0.000222491	down	yes
MSTRG.3909	LOC100785791	XM_014763912.1;XM_003537643.3;XM_014763911.1;MSTRG.3909.4	GO:0016021(integral component of membrane);GO:0055085(transmembrane transport);GO:0016020(membrane);GO:0016020(membrane)	NA	NA	NA	PREDICTED: Glycine max uncharacterized transporter YBR287W-like (LOC100785791), transcript variant X3, mRNA	2.19326	1.22657	1.80923	7.86856	5.14403	6.03685	0.272921	-1.87345	0.00059071	0.0609662	down	yes
MSTRG.3940	LOC100789863	XM_003538880.3	NA	NA	NA	NA	PREDICTED: Glycine max probable BOI-related E3 ubiquitin-protein ligase 3 (LOC100789863), mRNA	0.419511	0.181645	0.342199	2.61965	0.321801	0.546507	0.271693	-1.87995	0.0401034	1	down	yes
MSTRG.3980	LOC100816770	NM_001255461.2	GO:0005634(nucleus);GO:0006355(regulation of transcription, DNA-templated);GO:0006351(transcription, DNA-templated);GO:0003677(DNA binding)	NA	NA	NA	Glycine max putative NAC domain-containing protein 94-like (LOC100816770), mRNA	7.00366	8.86176	5.4072	17.9712	10.0757	26.3249	0.387235	-1.36872	0.0100829	0.499509	down	yes
MSTRG.4058	LOC100802385	XM_003537757.3	NA	04144(Endocytosis)	K19366	NA	PREDICTED: Glycine max uncharacterized LOC100802385 (LOC100802385), mRNA	0.222506	0.352098	0.086726	0.557254	0.72568	3.41049	0.140481	-2.83156	0.00383543	0.254125	down	yes
MSTRG.4060	LOC780553	NM_001248163.1	GO:0003677(DNA binding)	NA	NA	NA	Glycine max transcription factor MYBZ2 (LOC780553), mRNA	0.776662	0.967655	0.843418	1.9001	5.90156	0.976434	0.30189	-1.7279	0.0400654	1	down	yes
MSTRG.4107	LOC100781504	MSTRG.4107.1;XM_003537804.3	GO:0006886(intracellular protein transport);GO:0030126(COPI vesicle coat);GO:0006891(intra-Golgi vesicle-mediated transport);GO:0006888(ER to Golgi vesicle-mediated transport);GO:0005198(structural molecule activity);GO:0006890(retrograde vesicle-mediated transport, Golgi to ER);GO:0000139(Golgi membrane);GO:0005794(Golgi apparatus);GO:0016192(vesicle-mediated transport);GO:0030117(membrane coat)…	NA	NA	NA	PREDICTED: Glycine max coatomer subunit alpha-2 (LOC100781504), mRNA	2.31419	2.95939	1.76898	2.01084	9.53068	4.44175	0.444979	-1.16819	0.043807	1	down	yes
MSTRG.4185	LOC100816612	NM_001254561.2	NA	NA	NA	NA	Glycine max uncharacterized LOC100816612 (LOC100816612), mRNA	0.536041	0.200047	0.249556	1.25855	1.49081	1.44837	0.235828	-2.08419	0.00941963	0.482996	down	yes
MSTRG.420	LOC100776828	XM_006573117.2	GO:0016301(kinase activity);GO:0016310(phosphorylation)	NA	NA	NA	PREDICTED: Glycine max phosphatidylinositol 4-kinase gamma 5-like (LOC100776828), mRNA	2.08127	2.26946	2.35991	25.4928	22.4132	41.7686	0.0736641	-3.76289	7.42672e-15	9.19799e-12	down	yes
MSTRG.4228	LOC100789332	XM_003537905.3	GO:0005694(chromosome);GO:0000786(nucleosome);GO:0046982(protein heterodimerization activity);GO:0005634(nucleus);GO:0003677(DNA binding);GO:0006334(nucleosome assembly);GO:0031492(nucleosomal DNA binding)	NA	NA	NA	PREDICTED: Glycine max histone H3.2 (LOC100789332), mRNA	0	0	0	18.0918	0	9.4748	0.000198846	-12.2961	6.38953e-07	0.000185533	down	yes
MSTRG.4268	LOC100790576	XM_003539026.3	GO:0009451(RNA modification);GO:0004519(endonuclease activity);GO:0090305(nucleic acid phosphodiester bond hydrolysis);GO:0003723(RNA binding);GO:0043231(intracellular membrane-bounded organelle)	NA	NA	NA	PREDICTED: Glycine max pentatricopeptide repeat-containing protein At5g59600 (LOC100790576), mRNA	0	0	0	1.12392	0	1.05376	0.00060473	-10.6914	4.16429e-06	0.000832885	down	yes
MSTRG.4276	LOC100792688	XM_006590918.2	GO:0046274(lignin catabolic process);GO:0052716(hydroquinone:oxygen oxidoreductase activity);GO:0016722(oxidoreductase activity, oxidizing metal ions);GO:0048046(apoplast);GO:0005576(extracellular region);GO:0005507(copper ion binding);GO:0055114(oxidation-reduction process);GO:0016491(oxidoreductase activity);GO:0046872(metal ion binding)	NA	NA	NA	PREDICTED: Glycine max laccase-2-like (LOC100792688), mRNA	1.14355	0.412727	0.195372	1.0211	3.69994	1.54128	0.283715	-1.81749	0.0344599	1	down	yes
MSTRG.428		MSTRG.428.1	NA	NA	NA	NA		1.6637	1.1177	1.21537	5.23687	2.40837	3.12717	0.371614	-1.42812	0.04627	1	down	yes
MSTRG.4381	LOC100796191	MSTRG.4381.1;MSTRG.4381.2;XM_006591104.2	GO:0043531(ADP binding);GO:0007165(signal transduction);GO:0006952(defense response)	NA	NA	NA	PREDICTED: Glycine max TMV resistance protein N-like (LOC100796191), mRNA	1.91114	2.61309	2.40546	6.75601	3.18151	6.93812	0.406362	-1.29916	0.0101552	0.502212	down	yes
MSTRG.4402	LOC100777057	XM_003538218.3	GO:0005509(calcium ion binding)	NA	NA	NA	PREDICTED: Glycine max probable calcium-binding protein CML25/26 (LOC100777057), mRNA	0.530451	0.355665	0.188292	1.71372	0.873854	1.99743	0.235637	-2.08536	0.0108661	0.518369	down	yes
MSTRG.4598	LOC100817853	XM_014764165.1;MSTRG.4598.2	NA	00630(Glyoxylate and dicarboxylate metabolism)	K22133	EC:6.2.1.8	PREDICTED: Glycine max oxalate--CoA ligase-like (LOC100817853), mRNA	91.9041	87.7861	66.2579	199.637	119.868	196.331	0.474111	-1.0767	0.0094537	0.483972	down	yes
MSTRG.4599	LOC100527221	NM_001249658.1	GO:0005737(cytoplasm);GO:0016740(transferase activity);GO:0004364(glutathione transferase activity);GO:0006749(glutathione metabolic process);GO:0009407(toxin catabolic process)	00480(Glutathione metabolism)	K00799	EC:2.5.1.18	Glycine max uncharacterized LOC100527221 (LOC100527221), mRNA	8.61124	15.4039	10.619	69.0831	28.0211	42.2615	0.249314	-2.00397	0.000107436	0.0140063	down	yes
MSTRG.4629	LOC100811953	MSTRG.4629.1;XM_014764179.1;XM_006591219.2	GO:0004674(protein serine/threonine kinase activity);GO:0005886(plasma membrane);GO:0006468(protein phosphorylation);GO:0005524(ATP binding);GO:0004672(protein kinase activity);GO:0016021(integral component of membrane);GO:0016020(membrane);GO:0016020(membrane)	NA	NA	NA	PREDICTED: Glycine max cysteine-rich receptor-like protein kinase 3 (LOC100811953), transcript variant X2, mRNA	8.44201	10.2725	7.63633	14.2028	15.8179	24.9691	0.474511	-1.07549	0.0144617	0.625917	down	yes
MSTRG.4640	LOC100305452	XM_006590186.2;NM_001248662.1	GO:0004674(protein serine/threonine kinase activity);GO:0005886(plasma membrane);GO:0006468(protein phosphorylation);GO:0005524(ATP binding);GO:0004672(protein kinase activity);GO:0016021(integral component of membrane);GO:0016020(membrane);GO:0016020(membrane)	NA	NA	NA	Glycine max receptor-like protein kinase (LOC100305452), mRNA	5.51873	3.94476	4.45935	12.8816	8.51778	7.64284	0.479183	-1.06135	0.0284162	0.951641	down	yes
MSTRG.4642	LOC100793189	MSTRG.4642.1;XM_003537367.3	GO:0004674(protein serine/threonine kinase activity);GO:0005886(plasma membrane);GO:0006468(protein phosphorylation);GO:0005524(ATP binding);GO:0004672(protein kinase activity);GO:0016021(integral component of membrane);GO:0016020(membrane)	NA	NA	NA	PREDICTED: Glycine max cysteine-rich receptor-like protein kinase 2 (LOC100793189), mRNA	5.98764	2.71177	2.92597	9.83155	9.76559	6.51906	0.44598	-1.16495	0.0230216	0.836702	down	yes
MSTRG.4646	LOC100800594	MSTRG.4646.1;XM_003537374.3	NA	NA	NA	NA	PREDICTED: Glycine max helicase sen1-like (LOC100800594), mRNA	3.90054	3.63159	4.58974	21.4451	15.3878	14.2326	0.236531	-2.0799	8.37161e-07	0.000226533	down	yes
MSTRG.4707	LOC100775979	XM_003537400.3	NA	NA	NA	NA	PREDICTED: Glycine max uncharacterized LOC100775979 (LOC100775979), mRNA	2.24395	1.20511	2.51814	6.09425	8.3598	3.66338	0.328924	-1.60417	0.0203049	0.77286	down	yes
MSTRG.4731	LOC100815379	XM_003538365.3	NA	NA	NA	NA	PREDICTED: Glycine max probable serine/threonine-protein kinase fhkE (LOC100815379), mRNA	0	0	0	2.45852	1.66732	0	0.00103889	-9.91075	1.17114e-05	0.00193394	down	yes
MSTRG.4735	LOC100784364	XM_003537411.3	GO:0000209(protein polyubiquitination);GO:0061630(ubiquitin protein ligase activity);GO:0043161(proteasome-mediated ubiquitin-dependent protein catabolic process);GO:0042787(protein ubiquitination involved in ubiquitin-dependent protein catabolic process)	NA	NA	NA	PREDICTED: Glycine max E3 ubiquitin-protein ligase RING1-like (LOC100784364), mRNA	0	0	0	11.4865	10.0312	17.1252	5.11091e-05	-14.2561	7.0956e-36	3.26408e-32	down	yes
MSTRG.4830	LOC100810896	XM_003538441.3;MSTRG.4830.2	GO:0055114(oxidation-reduction process);GO:0016491(oxidoreductase activity);GO:0004665(prephenate dehydrogenase (NADP+) activity);GO:0008977(prephenate dehydrogenase (NAD+) activity);GO:0006571(tyrosine biosynthetic process)	00400(Phenylalanine, tyrosine and tryptophan biosynthesis)	K15227	EC:1.3.1.78	PREDICTED: Glycine max arogenate dehydrogenase 1, chloroplastic-like (LOC100810896), mRNA	5.7301	3.19196	3.29592	10.3401	8.36016	9.42191	0.432437	-1.20944	0.0317035	1	down	yes
MSTRG.4866	LOC100791093	XM_003538575.3	NA	NA	NA	NA	PREDICTED: Glycine max uncharacterized LOC100791093 (LOC100791093), mRNA	0	0	0	36.8591	54.7324	0	4.22287e-05	-14.5314	1.64093e-08	8.80659e-06	down	yes
MSTRG.4882	LOC100782771	XM_006591430.2;XM_014764261.1;XM_003538558.3;XM_006591428.2;XM_006591429.2;XM_014764262.1;MSTRG.4882.7	GO:0007165(signal transduction);GO:0005886(plasma membrane);GO:0005886(plasma membrane)	NA	NA	NA	PREDICTED: Glycine max lanC-like protein GCL1 (LOC100782771), transcript variant X6, mRNA	0.581009	0.468045	0.37017	1.72616	1.12134	1.03392	0.371316	-1.42928	0.0439586	1	down	yes
MSTRG.4940	LOC100791080	XM_003537489.3	GO:0000226(microtubule cytoskeleton organization);GO:0008017(microtubule binding);GO:0000910(cytokinesis)	NA	NA	NA	PREDICTED: Glycine max 65-kDa microtubule-associated protein 8 (LOC100791080), mRNA	3.22023	3.54776	2.73709	7.41347	5.41095	6.84337	0.482169	-1.05239	0.0389685	1	down	yes
MSTRG.4976	LOC100786142	XM_003538478.3;XM_014764287.1	NA	NA	NA	NA	PREDICTED: Glycine max calcium sensing receptor, chloroplastic (LOC100786142), transcript variant X2, mRNA	3.22201	2.40274	2.72912	5.66528	5.39236	6.63429	0.467557	-1.09679	0.0329565	1	down	yes
MSTRG.501	LOC100812818	MSTRG.501.1;NM_001252794.2	GO:0015031(protein transport)	04144(Endocytosis)	K19476	NA	Glycine max uncharacterized LOC100812818 (LOC100812818), mRNA	1.88648	1.5612	1.07561	7.68473	5.78914	9.59149	0.195387	-2.35559	4.75916e-05	0.00672148	down	yes
MSTRG.5023	LOC100819495	MSTRG.5023.1;XM_003541116.3;XM_006591897.2	GO:0005992(trehalose biosynthetic process);GO:0004805(trehalose-phosphatase activity);GO:0016311(dephosphorylation);GO:0003824(catalytic activity);GO:0016787(hydrolase activity);GO:0016787(hydrolase activity)	00500(Starch and sucrose metabolism);00500(Starch and sucrose metabolism)	K01087	EC:3.1.3.12	PREDICTED: Glycine max trehalose-phosphate phosphatase A-like (LOC100819495), transcript variant X2, mRNA	1.63605	0.97949	0.586241	3.93727	2.32604	3.06526	0.343849	-1.54015	0.0150338	0.640349	down	yes
MSTRG.5139	LOC100789708	MSTRG.5139.1;MSTRG.5139.2;XM_014764422.1;XM_006591961.2;XM_014764420.1;XM_014764421.1;MSTRG.5139.7	NA	NA	NA	NA	PREDICTED: Glycine max uncharacterized LOC100789708 (LOC100789708), transcript variant X4, mRNA	2.83634	2.55647	2.18363	6.16433	5.83107	5.44786	0.434064	-1.20402	0.00901268	0.468849	down	yes
MSTRG.5151	NAC6	NM_001249971.2	GO:0005634(nucleus);GO:0006355(regulation of transcription, DNA-templated);GO:0006351(transcription, DNA-templated);GO:0003677(DNA binding)	NA	NA	NA	Glycine max NAC domain protein NAC6 (NAC6), mRNA	4.41009	2.52411	2.25494	9.90379	9.4864	9.74119	0.314624	-1.6683	0.0069894	0.397136	down	yes
MSTRG.5307	LOC100789718	XM_003541048.3	NA	NA	NA	NA	PREDICTED: Glycine max uncharacterized LOC100789718 (LOC100789718), mRNA	0	0.07186	0.203759	4.7564	2.0092	2.39095	0.0318013	-4.97477	1.10279e-05	0.0018662	down	yes
MSTRG.5364	LOC100804365	XM_003540661.3	NA	NA	NA	NA	PREDICTED: Glycine max DNA-damage-repair/toleration protein DRT100-like (LOC100804365), mRNA	0	0	0	18.4094	9.14959	0	9.46669e-05	-13.3668	1.28815e-07	5.2555e-05	down	yes
MSTRG.5419	LOC100812366	MSTRG.5419.1;MSTRG.5419.2;XM_006591840.2;XM_014764345.1;XM_014764344.1;NM_001253126.1	GO:0005886(plasma membrane);GO:0007178(transmembrane receptor protein serine/threonine kinase signaling pathway);GO:0007166(cell surface receptor signaling pathway);GO:0006468(protein phosphorylation);GO:0005524(ATP binding);GO:0004675(transmembrane receptor protein serine/threonine kinase activity);GO:0004672(protein kinase activity);GO:0004672(protein kinase activity)	NA	NA	NA	Glycine max protein kinase APK1A, chloroplastic-like (LOC100812366), mRNA	18.0514	13.0844	13.3911	26.7415	31.1652	33.2199	0.485118	-1.04359	0.0113139	0.533802	down	yes
MSTRG.5427	LOC100818233	XM_003539636.3	NA	NA	NA	NA	PREDICTED: Glycine max osmotin-like protein (LOC100818233), mRNA	0	0	0	38.8114	34.0058	52.9494	2.8091e-05	-15.1195	1.07299e-47	1.15171e-43	down	yes
MSTRG.5455	LOC100789697	XM_003539669.3	NA	NA	NA	NA	PREDICTED: Glycine max uncharacterized LOC100789697 (LOC100789697), mRNA	0.364634	0.27342	0	7.67267	1.67752	0.02886	0.07216	-3.79266	0.0142826	0.622348	down	yes
MSTRG.5499	LOC100789886	XM_006591806.2;NM_001255450.1	GO:0046916(cellular transition metal ion homeostasis);GO:0030001(metal ion transport);GO:0046914(transition metal ion binding);GO:0005737(cytoplasm);GO:0046872(metal ion binding);GO:0046872(metal ion binding)	NA	NA	NA	Glycine max uncharacterized LOC100789886 (LOC100789886), mRNA	0.951344	1.10674	0.571764	1.8398	4.30638	2.8228	0.298778	-1.74286	0.0168309	0.687781	down	yes
MSTRG.5538	LOC100803120	MSTRG.5538.1;MSTRG.5538.2;MSTRG.5538.3;MSTRG.5538.4;MSTRG.5538.5;XM_003540726.2	GO:0003676(nucleic acid binding)	NA	NA	NA	PREDICTED: Glycine max zinc finger protein STOP1 homolog (LOC100803120), mRNA	11.3521	8.48074	6.25105	19.2727	24.6959	18.4218	0.419333	-1.25383	0.00580413	0.348043	down	yes
MSTRG.5561	LOC100809331	XM_003540737.3	GO:0009073(aromatic amino acid family biosynthetic process);GO:0016829(lyase activity);GO:0009536(plastid);GO:0008652(cellular amino acid biosynthetic process);GO:0009507(chloroplast);GO:0009570(chloroplast stroma);GO:0047769(arogenate dehydratase activity);GO:0009094(L-phenylalanine biosynthetic process)	00400(Phenylalanine, tyrosine and tryptophan biosynthesis)	K05359	EC:4.2.1.91;EC:4.2.1.51	PREDICTED: Glycine max arogenate dehydratase/prephenate dehydratase 6, chloroplastic-like (LOC100809331), mRNA	0	0	0	4.1214	0	2.94493	0.00026838	-11.8634	8.05722e-07	0.000221753	down	yes
MSTRG.5579	PARP3	XM_006591859.2;NM_001250657.1	GO:0051103(DNA ligation involved in DNA repair);GO:0006471(protein ADP-ribosylation);GO:0006273(lagging strand elongation);GO:0003950(NAD+ ADP-ribosyltransferase activity);GO:0003910(DNA ligase (ATP) activity);GO:0005737(cytoplasm);GO:0016757(transferase activity, transferring glycosyl groups);GO:0005634(nucleus);GO:0003677(DNA binding);GO:0016740(transferase activity);GO:0016740(transferase acti…	03410(Base excision repair);03410(Base excision repair)	K10798	EC:2.4.2.30	Glycine max seed maturation protein PM38 (PARP3), mRNA	0.482282	0.47202	0.676432	4.21808	1.82445	1.39203	0.220628	-2.18031	0.00170888	0.138959	down	yes
MSTRG.56	LOC100786954	XM_003516740.3	GO:0031305(integral component of mitochondrial inner membrane);GO:0005744(mitochondrial inner membrane presequence translocase complex);GO:0030150(protein import into mitochondrial matrix);GO:0015266(protein channel activity);GO:0016021(integral component of membrane);GO:0016020(membrane)	NA	NA	NA	PREDICTED: Glycine max mitochondrial import inner membrane translocase subunit TIM17-2-like (LOC100786954), mRNA	0	0	0	11.3187	11.7486	9.9382	9.13916e-05	-13.4176	3.55681e-27	1.27259e-23	down	yes
MSTRG.574	LOC102669268	XM_006573238.2;XM_006573240.2;XM_014762290.1;XM_014762291.1;XM_014762294.1;XM_014762296.1;XM_006573239.2	GO:0005886(plasma membrane);GO:0005783(endoplasmic reticulum);GO:0010155(regulation of proton transport);GO:0010155(regulation of proton transport)	NA	NA	NA	PREDICTED: Glycine max uncharacterized LOC102669268 (LOC102669268), transcript variant X2, mRNA	0.896397	0.567871	0.303929	2.92651	2.41062	1.95124	0.24621	-2.02204	0.00926931	0.478798	down	yes
MSTRG.577	LOC100796466	MSTRG.577.1;NM_001255144.1	GO:0016787(hydrolase activity);GO:0008152(metabolic process)	NA	NA	NA	Glycine max uncharacterized LOC100796466 (LOC100796466), mRNA	36.9666	29.5311	32.007	108.769	50.387	95.315	0.383188	-1.38388	0.00174557	0.140915	down	yes
MSTRG.5809	LOC100797644	XM_014764904.1;XM_006592453.2;XM_014764905.1	GO:0006355(regulation of transcription, DNA-templated);GO:0003700(transcription factor activity, sequence-specific DNA binding);GO:0043565(sequence-specific DNA binding);GO:0005634(nucleus);GO:0006351(transcription, DNA-templated);GO:0006351(transcription, DNA-templated)	NA	NA	NA	PREDICTED: Glycine max chitin-inducible gibberellin-responsive protein 1-like (LOC100797644), transcript variant X4, mRNA	0.622481	1.32564	0.352179	2.63365	1.68824	5.16915	0.241395	-2.05053	0.00867709	0.456256	down	yes
MSTRG.5827	LOC100776389	XM_003541037.3	GO:0048544(recognition of pollen);GO:0004674(protein serine/threonine kinase activity);GO:0005524(ATP binding);GO:0000166(nucleotide binding);GO:0016310(phosphorylation);GO:0016301(kinase activity);GO:0005886(plasma membrane);GO:0006468(protein phosphorylation);GO:0004672(protein kinase activity);GO:0016021(integral component of membrane);GO:0016020(membrane);GO:0016740(transferase activity)	NA	NA	NA	PREDICTED: Glycine max G-type lectin S-receptor-like serine/threonine-protein kinase At4g27290 (LOC100776389), mRNA	0.802307	0.423343	0.496583	1.94905	1.73481	1.81974	0.311699	-1.68177	0.013282	0.594018	down	yes
MSTRG.5909	LOC100778689	XM_003541118.3;MSTRG.5909.2	GO:0005634(nucleus);GO:0006355(regulation of transcription, DNA-templated);GO:0006351(transcription, DNA-templated);GO:0003677(DNA binding)	NA	NA	NA	PREDICTED: Glycine max protein CUP-SHAPED COTYLEDON 2-like (LOC100778689), mRNA	0.248976	0.318852	0.288683	0.924607	0.886052	0.697221	0.3458	-1.53199	0.0404838	1	down	yes
MSTRG.5920	LOC100792350	XM_003540082.3	GO:0006857(oligopeptide transport);GO:0006810(transport);GO:0005215(transporter activity);GO:0016020(membrane);GO:0016021(integral component of membrane)	NA	NA	NA	PREDICTED: Glycine max protein NRT1/ PTR FAMILY 4.3-like (LOC100792350), mRNA	0.241669	0.058645	0.468152	1.17323	1.3773	0.320737	0.267827	-1.90063	0.0371156	1	down	yes
MSTRG.5928	LOC100795149	MSTRG.5928.1;MSTRG.5928.2;XM_014764971.1;XM_003540086.2	GO:0016021(integral component of membrane);GO:0016020(membrane);GO:0016020(membrane)	NA	NA	NA	PREDICTED: Glycine max uncharacterized LOC100795149 (LOC100795149), transcript variant X2, mRNA	4.54661	6.16117	5.17418	11.4787	7.98309	13.1797	0.482834	-1.0504	0.0176392	0.708793	down	yes
MSTRG.595	LOC100801791	MSTRG.595.1;XM_003516848.2	GO:0016491(oxidoreductase activity);GO:0055114(oxidation-reduction process)	NA	NA	NA	PREDICTED: Glycine max aldo-keto reductase family 4 member C9 (LOC100801791), mRNA	85.3594	73.0076	69.5914	209.787	106.971	176.479	0.458916	-1.1237	0.00686163	0.393152	down	yes
MSTRG.5972	LOC100818411	XM_003540129.3	GO:0016021(integral component of membrane);GO:0016020(membrane)	NA	NA	NA	PREDICTED: Glycine max uncharacterized LOC100818411 (LOC100818411), mRNA	0	0	0	4.89222	0	3.72604	0.000546916	-10.8364	3.49789e-06	0.000726682	down	yes
MSTRG.5977	LOC100820005	XM_006591853.2;NM_001255092.2	GO:0019005(SCF ubiquitin ligase complex);GO:0005737(cytoplasm);GO:0043161(proteasome-mediated ubiquitin-dependent protein catabolic process);GO:0042787(protein ubiquitination involved in ubiquitin-dependent protein catabolic process);GO:0030162(regulation of proteolysis);GO:0031625(ubiquitin protein ligase binding);GO:0031625(ubiquitin protein ligase binding)	NA	NA	NA	Glycine max F-box/kelch-repeat protein At5g60570-like (LOC100820005), mRNA	11.9604	9.1133	3.76426	15.7354	15.8111	19.2234	0.489505	-1.03061	0.0417985	1	down	yes
MSTRG.6008	LOC100791299	XM_003540162.3;MSTRG.6008.2	GO:0004190(aspartic-type endopeptidase activity);GO:0030163(protein catabolic process);GO:0006508(proteolysis);GO:0008233(peptidase activity);GO:0016021(integral component of membrane);GO:0016020(membrane);GO:0016787(hydrolase activity)	NA	NA	NA	PREDICTED: Glycine max aspartic proteinase-like protein 2 (LOC100791299), mRNA	4.34318	3.21296	2.96638	14.1941	9.30526	13.5573	0.282046	-1.826	0.000188703	0.0228437	down	yes
MSTRG.6021	LOC100796036	XM_003540171.3	NA	NA	NA	NA	PREDICTED: Glycine max uncharacterized protein At4g22758-like (LOC100796036), mRNA	40.3244	31.8025	30.2675	65.5638	86.7021	74.3175	0.450421	-1.15065	0.00511938	0.317018	down	yes
MSTRG.6059	LOC100818413	XM_006592709.2;MSTRG.6059.1	GO:0007165(signal transduction);GO:0046658(anchored component of plasma membrane);GO:0009506(plasmodesma);GO:0004871(signal transducer activity);GO:0016021(integral component of membrane);GO:0016020(membrane);GO:0006952(defense response)	NA	NA	NA	PREDICTED: Glycine max protein YLS9 (LOC100818413), mRNA	0.986572	1.00437	0.846056	6.33805	2.40192	3.41572	0.234686	-2.0912	0.0039287	0.257654	down	yes
MSTRG.6120	LOC100527471	XM_006591784.2;NM_001249580.1	GO:0045893(positive regulation of transcription, DNA-templated);GO:0003700(transcription factor activity, sequence-specific DNA binding);GO:0044212(transcription regulatory region DNA binding);GO:0043565(sequence-specific DNA binding);GO:0005634(nucleus);GO:0006355(regulation of transcription, DNA-templated);GO:0006351(transcription, DNA-templated);GO:0003677(DNA binding);GO:0003677(DNA binding)	NA	NA	NA	Glycine max uncharacterized LOC100527471 (LOC100527471), mRNA	0.108881	0.465576	0.471789	0.444373	10.3542	10.6628	0.0487612	-4.35812	7.26295e-05	0.00999462	down	yes
MSTRG.6130	LOC100813271	XM_003540288.3	GO:0016747(transferase activity, transferring acyl groups other than amino-acyl groups)	NA	NA	NA	PREDICTED: Glycine max malonyl-coenzyme A:anthocyanin 3-O-glucoside-6''-O-malonyltransferase-like (LOC100813271), mRNA	1.10228	0.115088	0.379732	2.98572	1.33836	1.20711	0.288683	-1.79244	0.0407511	1	down	yes
MSTRG.6180	LOC100778666	XM_003539493.3	GO:0003676(nucleic acid binding)	NA	NA	NA	PREDICTED: Glycine max zinc finger protein MAGPIE-like (LOC100778666), mRNA	2.26065	1.46053	1.58454	4.79497	5.11877	3.93081	0.383175	-1.38392	0.0211349	0.794126	down	yes
MSTRG.6214	WRKY16	NM_001250658.1	GO:0043565(sequence-specific DNA binding);GO:0006355(regulation of transcription, DNA-templated);GO:0003700(transcription factor activity, sequence-specific DNA binding)	NA	NA	NA	Glycine max transcription factor (WRKY16), mRNA	5.08691	4.4563	3.19288	14.4643	15.9082	5.15542	0.364143	-1.45742	0.0170701	0.693156	down	yes
MSTRG.6218	LOC100809522	XM_003540365.3;XM_006592815.2;MSTRG.6218.3	GO:0005623(cell);GO:0045454(cell redox homeostasis);GO:0016021(integral component of membrane);GO:0016020(membrane);GO:0016020(membrane)	NA	NA	NA	PREDICTED: Glycine max protein disulfide-isomerase 5-4-like (LOC100809522), transcript variant X2, mRNA	0.272179	0.198798	0.236115	2.58303	0.681651	2.77748	0.116365	-3.10327	0.000104533	0.0137954	down	yes
MSTRG.6242	LOC547898	NM_001248851.1	NA	NA	NA	NA	Glycine max Sali3-2 (LOC547898), mRNA	106.992	57.3406	103.757	210.31	325.977	80.1633	0.437427	-1.19289	0.0179517	0.716311	down	yes
MSTRG.6325		MSTRG.6325.1	NA	NA	NA	NA		0.321936	0.168421	0.063675	4.07418	2.48057	1.30152	0.0775812	-3.68815	7.88907e-05	0.0107642	down	yes
MSTRG.6348	LOC100776726	XM_003540468.3	GO:0004866(endopeptidase inhibitor activity);GO:0010951(negative regulation of endopeptidase activity)	NA	NA	NA	PREDICTED: Glycine max miraculin-like (LOC100776726), mRNA	0	0	0	0	1.80544	2.1684	0.00100217	-9.96266	6.35995e-06	0.00119068	down	yes
MSTRG.6349	LOC100776187	MSTRG.6349.1;XR_417300.2;XM_003540467.3;MSTRG.6349.4	GO:0034219(carbohydrate transmembrane transport);GO:0008643(carbohydrate transport);GO:0051119(sugar transmembrane transporter activity);GO:0016021(integral component of membrane);GO:0005886(plasma membrane);GO:0006810(transport);GO:0016020(membrane);GO:0016020(membrane)	NA	NA	NA	PREDICTED: Glycine max bidirectional sugar transporter SWEET2 (LOC100776187), transcript variant X1, mRNA	5.89546	6.74992	6.48467	15.867	12.9163	11.9976	0.468988	-1.09238	0.00973962	0.490807	down	yes
MSTRG.6380	LOC100801337	MSTRG.6380.1;MSTRG.6380.2;XM_003539605.3;XM_014765117.1;XM_014765118.1	GO:0043531(ADP binding);GO:0007165(signal transduction);GO:0006952(defense response);GO:0006952(defense response)	NA	NA	NA	PREDICTED: Glycine max TMV resistance protein N-like (LOC100801337), transcript variant X3, mRNA	2.77437	2.79266	2.42144	6.32881	4.0206	7.10825	0.453723	-1.14012	0.0153766	0.648942	down	yes
MSTRG.64	LOC100801632	MSTRG.64.1;XM_006572877.2	GO:0031047(gene silencing by RNA);GO:0016779(nucleotidyltransferase activity);GO:0003723(RNA binding);GO:0016740(transferase activity);GO:0003968(RNA-directed 5'-3' RNA polymerase activity);GO:0001172(transcription, RNA-templated)	NA	NA	NA	PREDICTED: Glycine max probable RNA-dependent RNA polymerase 5 (LOC100801632), mRNA	6.48305	5.01483	5.2654	12.9477	12.1882	9.58706	0.482494	-1.05142	0.0143276	0.623315	down	yes
MSTRG.6423	LOC100789557	XM_006593786.2;MSTRG.6423.2;MSTRG.6423.3;XM_003542122.3	GO:0005385(zinc ion transmembrane transporter activity);GO:0071577(zinc II ion transmembrane transport);GO:0046873(metal ion transmembrane transporter activity);GO:0030001(metal ion transport);GO:0006811(ion transport);GO:0016020(membrane);GO:0016021(integral component of membrane);GO:0055085(transmembrane transport);GO:0006810(transport);GO:0005886(plasma membrane);GO:0005886(plasma membrane)	NA	NA	NA	PREDICTED: Glycine max zinc transporter 8-like (LOC100789557), transcript variant X1, mRNA	2.75995	3.20579	1.24927	6.71448	5.52556	12.9933	0.283913	-1.81648	0.00312534	0.219736	down	yes
MSTRG.6536	LOC100778342	XM_003542275.3;XM_006593832.2	GO:0004185(serine-type carboxypeptidase activity);GO:0004180(carboxypeptidase activity);GO:0051603(proteolysis involved in cellular protein catabolic process);GO:0006508(proteolysis);GO:0008233(peptidase activity);GO:0016787(hydrolase activity);GO:0016787(hydrolase activity)	NA	NA	NA	PREDICTED: Glycine max serine carboxypeptidase-like 40 (LOC100778342), transcript variant X1, mRNA	0.119921	0.0369763	0.108189	1.79199	0.925433	0.890438	0.0748368	-3.74011	1.48804e-05	0.00239582	down	yes
MSTRG.6582	LOC100784078	XM_014765247.1;XM_014765248.1	GO:0030247(polysaccharide binding);GO:0004674(protein serine/threonine kinase activity);GO:0005886(plasma membrane);GO:0007166(cell surface receptor signaling pathway);GO:0006468(protein phosphorylation);GO:0005524(ATP binding);GO:0004672(protein kinase activity);GO:0016021(integral component of membrane);GO:0016020(membrane);GO:0005509(calcium ion binding);GO:0005509(calcium ion binding)	NA	NA	NA	PREDICTED: Glycine max wall-associated receptor kinase 2-like (LOC100784078), transcript variant X2, mRNA	3.09148	0.760409	1.60216	7.85536	4.71836	3.36746	0.342058	-1.54769	0.0175049	0.706359	down	yes
MSTRG.6588	LOC100788845	MSTRG.6588.1;XM_003541834.3;XM_003541835.3	NA	04120(Ubiquitin mediated proteolysis);04120(Ubiquitin mediated proteolysis)	K03875	NA	PREDICTED: Glycine max F-box protein SKP2B (LOC100788845), transcript variant X2, mRNA	7.48786	10.3588	9.94626	19.4328	14.6744	31.3927	0.417741	-1.25932	0.005784	0.347483	down	yes
MSTRG.6611	LOC100500336	NM_001249585.1	NA	NA	NA	NA	Glycine max uncharacterized LOC100500336 (LOC100500336), mRNA	3.61837	2.19807	2.08038	9.09754	12.4914	5.73687	0.291227	-1.77979	0.00815253	0.436079	down	yes
MSTRG.667	LOC102668485	XM_006573307.2	NA	NA	NA	NA	PREDICTED: Glycine max uncharacterized LOC102668485 (LOC102668485), mRNA	0.522465	1.74222	0.580059	9.73863	2.39083	10.4056	0.126839	-2.97893	0.000224689	0.0266982	down	yes
MSTRG.6741	LOC100793962	XM_003543647.3	NA	NA	NA	NA	PREDICTED: Glycine max uncharacterized LOC100793962 (LOC100793962), mRNA	3.04249	2.92558	2.30805	8.80762	6.60501	6.71142	0.375571	-1.41284	0.0309534	0.995734	down	yes
MSTRG.6771	LOC100809557	XM_003543424.3	GO:0006629(lipid metabolic process);GO:0016787(hydrolase activity)	NA	NA	NA	PREDICTED: Glycine max senescence-associated carboxylesterase 101 (LOC100809557), mRNA	27.6834	26.9234	37.5801	82.8594	58.7714	73.0764	0.424884	-1.23486	0.0027569	0.203146	down	yes
MSTRG.6772	LOC100527676	NM_001248895.1	NA	NA	NA	NA	Glycine max uncharacterized LOC100527676 (LOC100527676), mRNA	14.2842	9.07428	10.2504	28.8457	27.1656	35.9946	0.361398	-1.46834	0.00298724	0.213761	down	yes
MSTRG.6812	LOC100775868	XM_003543111.3	GO:0006355(regulation of transcription, DNA-templated);GO:0005634(nucleus);GO:0003700(transcription factor activity, sequence-specific DNA binding)	04016(MAPK signaling pathway - plant);04075(Plant hormone signal transduction)	K14514	NA	PREDICTED: Glycine max protein ETHYLENE INSENSITIVE 3 (LOC100775868), mRNA	1.48327	1.17281	2.03577	50.049	58.5668	1.85945	0.0431512	-4.53445	2.86781e-07	9.61941e-05	down	yes
MSTRG.684	LOC100802854	XM_006573321.2;XM_003516933.3	GO:0019773(proteasome core complex, alpha-subunit complex);GO:0005839(proteasome core complex);GO:0005737(cytoplasm);GO:0000502(proteasome complex);GO:0051603(proteolysis involved in cellular protein catabolic process);GO:0004298(threonine-type endopeptidase activity);GO:0004175(endopeptidase activity);GO:0006508(proteolysis);GO:0008233(peptidase activity);GO:0005634(nucleus);GO:0006511(ubiquitin…	03050(Proteasome);03050(Proteasome)	K02728	EC:3.4.25.1	PREDICTED: Glycine max proteasome subunit alpha type-4 (LOC100802854), transcript variant X2, mRNA	4.82966	3.66957	0.806137	55.9418	4.37232	48.0183	0.0857682	-3.54341	4.71674e-05	0.00669091	down	yes
MSTRG.6879	LOC100792915	MSTRG.6879.1;XM_003543718.3	GO:0005992(trehalose biosynthetic process);GO:0004805(trehalose-phosphatase activity);GO:0016311(dephosphorylation);GO:0003824(catalytic activity);GO:0016021(integral component of membrane);GO:0016020(membrane);GO:0016787(hydrolase activity)	00500(Starch and sucrose metabolism)	K01087	EC:3.1.3.12	PREDICTED: Glycine max probable trehalose-phosphate phosphatase H (LOC100792915), mRNA	5.05539	4.13074	4.98817	17.0432	11.5715	25.7741	0.255966	-1.96598	8.6277e-05	0.0115759	down	yes
MSTRG.6899	LOC100785122	XM_003542243.3	GO:0019538(protein metabolic process)	NA	NA	NA	PREDICTED: Glycine max chaperone protein ClpB-like (LOC100785122), mRNA	6.04638	5.0653	4.20125	13.3878	7.8812	16.8878	0.39652	-1.33454	0.00337425	0.23266	down	yes
MSTRG.6915	LOC100787440	XM_003542118.3	GO:0048046(apoplast);GO:0010411(xyloglucan metabolic process);GO:0006073(cellular glucan metabolic process);GO:0016762(xyloglucan:xyloglucosyl transferase activity);GO:0008152(metabolic process);GO:0016798(hydrolase activity, acting on glycosyl bonds);GO:0004553(hydrolase activity, hydrolyzing O-glycosyl compounds);GO:0005975(carbohydrate metabolic process);GO:0005576(extracellular region);GO:004…	NA	NA	NA	PREDICTED: Glycine max xyloglucan endotransglucosylase/hydrolase protein 22 (LOC100787440), mRNA	2.0894	2.46056	0.923681	7.58047	3.24507	12.1695	0.236199	-2.08193	0.00557668	0.339227	down	yes
MSTRG.6919	LOC100782104	XM_003542108.3;MSTRG.6919.2	GO:0048046(apoplast);GO:0010411(xyloglucan metabolic process);GO:0006073(cellular glucan metabolic process);GO:0016762(xyloglucan:xyloglucosyl transferase activity);GO:0008152(metabolic process);GO:0016798(hydrolase activity, acting on glycosyl bonds);GO:0004553(hydrolase activity, hydrolyzing O-glycosyl compounds);GO:0005975(carbohydrate metabolic process);GO:0005576(extracellular region);GO:004…	NA	NA	NA	PREDICTED: Glycine max probable xyloglucan endotransglucosylase/hydrolase protein 23 (LOC100782104), mRNA	5.76375	5.77628	3.00577	11.9575	8.87768	19.2291	0.360112	-1.47348	0.0103448	0.505481	down	yes
MSTRG.6985	LOC100807063	NM_001255560.1	GO:0048046(apoplast);GO:0010411(xyloglucan metabolic process);GO:0006073(cellular glucan metabolic process);GO:0016762(xyloglucan:xyloglucosyl transferase activity);GO:0008152(metabolic process);GO:0016798(hydrolase activity, acting on glycosyl bonds);GO:0004553(hydrolase activity, hydrolyzing O-glycosyl compounds);GO:0005975(carbohydrate metabolic process);GO:0005576(extracellular region);GO:004…	NA	NA	NA	Glycine max probable xyloglucan endotransglucosylase/hydrolase protein 23-like (LOC100807063), mRNA	2.19735	3.25457	4.73746	16.8932	8.43148	19.5901	0.222616	-2.16737	0.000245684	0.0287683	down	yes
MSTRG.7027	LOC100796758	XM_003542310.3	GO:0010181(FMN binding);GO:0016491(oxidoreductase activity);GO:0003824(catalytic activity);GO:0055114(oxidation-reduction process)	00592(alpha-Linolenic acid metabolism)	K05894	EC:1.3.1.42	PREDICTED: Glycine max 12-oxophytodienoate reductase 3 (LOC100796758), mRNA	3.81101	1.77476	1.79177	38.1286	51.7463	37.1202	0.0581383	-4.10437	6.6223e-15	9.0081e-12	down	yes
MSTRG.7083	LOC100819694	MSTRG.7083.1;MSTRG.7083.2;MSTRG.7083.3;XM_006593926.2;MSTRG.7083.6;MSTRG.7083.8;MSTRG.7083.7;XM_006593928.2;MSTRG.7083.4;MSTRG.7083.11	GO:0005737(cytoplasm);GO:0005634(nucleus);GO:0016021(integral component of membrane);GO:0016020(membrane);GO:0016020(membrane)	NA	NA	NA	PREDICTED: Glycine max polyubiquitin (LOC100819694), transcript variant X1, mRNA	20.4601	24.2575	27.3498	54.1685	59.591	54.8429	0.425163	-1.23391	0.00186781	0.147778	down	yes
MSTRG.7088	LOC100799760	MSTRG.7088.1;XM_003541283.3	GO:0042626(ATPase activity, coupled to transmembrane movement of substances);GO:0016887(ATPase activity);GO:0006810(transport);GO:0016021(integral component of membrane);GO:0055085(transmembrane transport);GO:0005524(ATP binding);GO:0000166(nucleotide binding);GO:0016020(membrane)	02010(ABC transporters)	K05658	EC:3.6.3.44	PREDICTED: Glycine max ABC transporter B family member 21-like (LOC100799760), mRNA	2.12746	2.01079	1.96329	4.5513	5.89481	3.67791	0.432996	-1.20758	0.0118361	0.550541	down	yes
MSTRG.7090	LOC100800293	XM_006593939.2;MSTRG.7090.2	GO:0042626(ATPase activity, coupled to transmembrane movement of substances);GO:0016887(ATPase activity);GO:0006810(transport);GO:0016021(integral component of membrane);GO:0055085(transmembrane transport);GO:0005524(ATP binding);GO:0000166(nucleotide binding);GO:0016020(membrane)	02010(ABC transporters)	K05658	EC:3.6.3.44	PREDICTED: Glycine max ABC transporter B family member 11-like (LOC100800293), mRNA	1.30937	1.94458	0.626946	7.40908	3.52895	5.4008	0.239731	-2.06051	0.000395674	0.0436339	down	yes
MSTRG.711	LOC100812083	XM_003516363.3	NA	NA	NA	NA	PREDICTED: Glycine max F-box/LRR-repeat protein 3-like (LOC100812083), mRNA	9.2594	10.351	9.14361	35.4052	36.9364	38.8521	0.257571	-1.95696	2.04688e-06	0.000472661	down	yes
MSTRG.712		MSTRG.712.1	NA	NA	NA	NA		0	0	0.031056	0.648875	1.00839	0.181638	0.0217631	-5.52197	1.56548e-05	0.00248808	down	yes
MSTRG.7140	LOC100796059	MSTRG.7140.1;XM_003542393.3	GO:0031307(integral component of mitochondrial outer membrane);GO:0045040(protein import into mitochondrial outer membrane);GO:0006886(intracellular protein transport);GO:0005742(mitochondrial outer membrane translocase complex);GO:0005741(mitochondrial outer membrane);GO:0030150(protein import into mitochondrial matrix);GO:0015266(protein channel activity);GO:0016021(integral component of membra…	NA	NA	NA	PREDICTED: Glycine max mitochondrial import receptor subunit TOM9-2-like (LOC100796059), mRNA	0.645366	0.948596	0	7.06054	8.58386	3.65206	0.0856491	-3.54542	0.00237684	0.181366	down	yes
MSTRG.7150	LOC100500522	MSTRG.7150.1;NM_001248639.1	NA	NA	NA	NA	Glycine max uncharacterized LOC100500522 (LOC100500522), mRNA	0.341935	0.230852	0.667974	2.43798	1.69268	1.7437	0.210812	-2.24597	0.00416321	0.269196	down	yes
MSTRG.7199	LOC100796404	XM_003541350.3	GO:0009451(RNA modification);GO:0004519(endonuclease activity);GO:0090305(nucleic acid phosphodiester bond hydrolysis);GO:0003723(RNA binding);GO:0043231(intracellular membrane-bounded organelle)	NA	NA	NA	PREDICTED: Glycine max pentatricopeptide repeat-containing protein At2g37310 (LOC100796404), mRNA	0	0	0	0.376085	0.881041	0	0.000889416	-10.1349	1.07492e-05	0.00183141	down	yes
MSTRG.721	LOC100812820	XM_003516952.3	GO:0042744(hydrogen peroxide catabolic process);GO:0006979(response to oxidative stress);GO:0005576(extracellular region);GO:0098869(cellular oxidant detoxification);GO:0004601(peroxidase activity);GO:0055114(oxidation-reduction process);GO:0016491(oxidoreductase activity);GO:0020037(heme binding);GO:0046872(metal ion binding)	00940(Phenylpropanoid biosynthesis)	K00430	EC:1.11.1.7	PREDICTED: Glycine max peroxidase P7-like (LOC100812820), mRNA	2.46676	2.32866	3.20723	4.9132	10.5976	18.8587	0.227035	-2.13901	0.001104	0.0995794	down	yes
MSTRG.722	LOC100814067	XM_003516955.2	GO:0042744(hydrogen peroxide catabolic process);GO:0006979(response to oxidative stress);GO:0005576(extracellular region);GO:0098869(cellular oxidant detoxification);GO:0004601(peroxidase activity);GO:0055114(oxidation-reduction process);GO:0016491(oxidoreductase activity);GO:0020037(heme binding);GO:0046872(metal ion binding)	00940(Phenylpropanoid biosynthesis)	K00430	EC:1.11.1.7	PREDICTED: Glycine max peroxidase P7 (LOC100814067), mRNA	1.84697	1.56566	0.859713	5.27077	3.55348	7.38349	0.262404	-1.93014	0.00636152	0.372576	down	yes
MSTRG.7261		MSTRG.7261.1	NA	NA	NA	NA		0.846406	1.22332	0.883667	7.74739	2.66665	5.58515	0.184793	-2.43602	0.00123114	0.107436	down	yes
MSTRG.7329	LOC102665956	XM_006591243.2;XM_006591241.2	NA	NA	NA	NA	PREDICTED: Glycine max uncharacterized LOC102665956 (LOC102665956), transcript variant X1, mRNA	2.00069	2.04178	1.37217	7.63891	5.33018	4.83075	0.306303	-1.70697	0.00558503	0.339227	down	yes
MSTRG.7346	LOC100794103	XM_006594162.2;XR_417607.2	GO:0009451(RNA modification);GO:0004519(endonuclease activity);GO:0090305(nucleic acid phosphodiester bond hydrolysis);GO:0003723(RNA binding);GO:0043231(intracellular membrane-bounded organelle);GO:0043231(intracellular membrane-bounded organelle)	NA	NA	NA	PREDICTED: Glycine max pentatricopeptide repeat-containing protein At2g33680 (LOC100794103), transcript variant X1, mRNA	0.965772	0.260397	0.586519	1.71355	1.33355	1.90308	0.361437	-1.46818	0.0396852	1	down	yes
MSTRG.7363		MSTRG.7363.1	NA	NA	NA	NA		0.458095	0.865119	0.64045	3.68386	1.34605	5.32586	0.188766	-2.40533	0.00237152	0.181366	down	yes
MSTRG.7367	LOC100805802	XM_003542581.3	GO:0046658(anchored component of plasma membrane);GO:0009055(electron carrier activity);GO:0016021(integral component of membrane);GO:0016020(membrane)	NA	NA	NA	PREDICTED: Glycine max blue copper protein-like (LOC100805802), mRNA	37.2389	42.897	14.5052	73.9309	45.2052	81.6517	0.471915	-1.0834	0.0321589	1	down	yes
MSTRG.7437	LOC100305770	NM_001249520.1;XM_006593279.2	NA	NA	NA	NA	PREDICTED: Glycine max uncharacterized LOC100305770 (LOC100305770), transcript variant X1, mRNA	16.5938	9.56409	12.0266	40.9245	27.0378	22.5286	0.421643	-1.24591	0.00810885	0.435189	down	yes
MSTRG.7459	LOC102668705	MSTRG.7459.1	NA	NA	NA	NA		0.317927	0.07583	0.028384	0.991745	1.80233	0.09973	0.153597	-2.70277	0.0165866	0.681256	down	yes
MSTRG.7470	LOC100807058	XM_003542666.3	GO:0005694(chromosome);GO:0000786(nucleosome);GO:0046982(protein heterodimerization activity);GO:0005634(nucleus);GO:0003677(DNA binding);GO:0006334(nucleosome assembly);GO:0031492(nucleosomal DNA binding)	NA	NA	NA	PREDICTED: Glycine max histone H3.2 (LOC100807058), mRNA	0	0	0	18.6343	22.008	14.6799	0.000108053	-13.176	2.154e-24	6.30554e-21	down	yes
MSTRG.7536	LOC100793956	NM_001253242.2	GO:0006629(lipid metabolic process);GO:0016298(lipase activity);GO:0016020(membrane)	00561(Glycerolipid metabolism)	K01054	EC:3.1.1.23	Glycine max monoglyceride lipase-like (LOC100793956), mRNA	0	0	0	5.2306	5.19009	0	0.000317112	-11.6227	1.13793e-06	0.00029314	down	yes
MSTRG.7549	LOC106795678	XR_001384368.1	NA	NA	NA	NA	PREDICTED: Glycine max uncharacterized LOC106795678 (LOC106795678), ncRNA	0.247714	0.717932	0.288482	3.24882	4.96159	0.314073	0.156505	-2.67572	0.00822708	0.437129	down	yes
MSTRG.7648	LOC100500603	MSTRG.7648.1;NM_001249736.1	NA	NA	NA	NA	Glycine max uncharacterized LOC100500603 (LOC100500603), mRNA	14.9501	26.7532	21.5243	19.1076	93.3286	38.8926	0.421169	-1.24753	0.0240399	0.864745	down	yes
MSTRG.7659	LOC100791328	XM_014765704.1	GO:0046872(metal ion binding)	NA	NA	NA	PREDICTED: Glycine max zinc finger CCCH domain-containing protein 30-like (LOC100791328), mRNA	2.64213	3.56767	3.15536	4.04024	26.1235	2.73027	0.290997	-1.78093	0.0137614	0.611823	down	yes
MSTRG.7661	LOC100792203	MSTRG.7661.1;XR_417662.2	NA	NA	NA	NA	PREDICTED: Glycine max protein DETOXIFICATION 43-like (LOC100792203), misc_RNA	44.1111	26.0361	18.1029	302.642	233.966	275.795	0.108403	-3.20552	1.29861e-11	1.16157e-08	down	yes
MSTRG.7752		MSTRG.7752.1	NA	NA	NA	NA		0.354288	0.669059	0.311495	2.43906	1.66034	2.88846	0.194236	-2.36412	0.00266738	0.197909	down	yes
MSTRG.7753	LOC100781023;LOC102663836	XM_006594426.2;XM_014765754.1;MSTRG.7753.1;MSTRG.7753.2;XM_014765748.1;XM_014765749.1;XM_014765750.1;XM_014765751.1;XM_014765752.1	GO:0005886(plasma membrane);GO:0016021(integral component of membrane);GO:0016020(membrane);GO:0051536(iron-sulfur cluster binding);GO:0051536(iron-sulfur cluster binding)	NA	NA	NA	PREDICTED: Glycine max CASP-like protein 1D2 (LOC100781023), transcript variant X4, mRNA;PREDICTED: Glycine max callose synthase 5-like (LOC102663836), transcript variant X4, mRNA	0.434542	0.478263	0.630557	2.2866	1.26435	2.64353	0.245924	-2.02372	0.00113357	0.101961	down	yes
MSTRG.7796	LOC100800652	XM_003542908.3;XM_003542907.3	NA	NA	NA	NA	PREDICTED: Glycine max uncharacterized LOC100800652 (LOC100800652), transcript variant X2, mRNA	1.0556	0.508196	0.568224	3.21787	1.52433	2.53982	0.293198	-1.77005	0.0148548	0.633563	down	yes
MSTRG.7805	LOC100793590	XR_417674.2	NA	NA	NA	NA	PREDICTED: Glycine max GDSL esterase/lipase At1g29670 (LOC100793590), misc_RNA	0.486968	0.182402	0.355856	1.06893	1.11851	0.79437	0.341602	-1.54961	0.0472824	1	down	yes
MSTRG.7824	LOC100805261	XM_003541647.3	GO:0016021(integral component of membrane);GO:0016020(membrane)	NA	NA	NA	PREDICTED: Glycine max probable LRR receptor-like serine/threonine-protein kinase At4g36180 (LOC100805261), mRNA	0	0	0	2.02725	0	1.98894	0.000508641	-10.9411	3.17113e-06	0.000680758	down	yes
MSTRG.7838	LOC100815241	XM_003542935.3	NA	NA	NA	NA	PREDICTED: Glycine max trihelix transcription factor ASIL2-like (LOC100815241), mRNA	0.340282	0.370434	0.613747	0.641011	0.922484	2.44329	0.322269	-1.63366	0.0467784	1	down	yes
MSTRG.7851	LOC100820035;LOC100306553	XM_003542944.3;XM_003542954.3	GO:0016788(hydrolase activity, acting on ester bonds);GO:0016021(integral component of membrane);GO:0016020(membrane)	00901(Indole alkaloid biosynthesis)	K21026	EC:3.1.1.80	PREDICTED: Glycine max GDSL esterase/lipase At1g28580-like (LOC100820035), mRNA;PREDICTED: Glycine max uncharacterized LOC100306553 (LOC100306553), mRNA	0.350286	0.193813	0.0785941	0.858718	1.04332	0.458316	0.274565	-1.86478	0.0272732	0.93131	down	yes
MSTRG.7860	LOC100818619	XM_006594502.2;XM_014765796.1	GO:0035235(ionotropic glutamate receptor signaling pathway);GO:0004970(ionotropic glutamate receptor activity);GO:0006811(ion transport);GO:0016020(membrane);GO:0006810(transport);GO:0016021(integral component of membrane);GO:0016021(integral component of membrane)	NA	NA	NA	PREDICTED: Glycine max glutamate receptor 2.7-like (LOC100818619), transcript variant X2, mRNA	0.38772	0.409796	0.0738653	1.15969	0.866315	0.788964	0.31589	-1.66251	0.0422724	1	down	yes
MSTRG.7868	LOC100791680	MSTRG.7868.1;XM_003542973.3	GO:0005634(nucleus);GO:0006355(regulation of transcription, DNA-templated);GO:0006351(transcription, DNA-templated);GO:0003677(DNA binding)	NA	NA	NA	PREDICTED: Glycine max NAC domain-containing protein 73 (LOC100791680), mRNA	0.419839	0.346363	0.451917	3.65452	2.94177	1.54953	0.150741	-2.72985	3.86038e-05	0.00559946	down	yes
MSTRG.7879	LOC100795711	XM_003542979.3	NA	NA	NA	NA	PREDICTED: Glycine max protein E6-like (LOC100795711), mRNA	0	0.783692	2.37689	16.5111	9.21602	1.32161	0.116871	-3.09701	0.0189785	0.745277	down	yes
MSTRG.7938	LOC100778349	XM_003543032.3	GO:0046854(phosphatidylinositol phosphorylation);GO:0016311(dephosphorylation);GO:0008441(3'(2'),5'-bisphosphate nucleotidase activity);GO:0006790(sulfur compound metabolic process)	00920(Sulfur metabolism)	K01082	EC:3.1.3.7	PREDICTED: Glycine max PAP-specific phosphatase HAL2-like (LOC100778349), mRNA	2.55533	2.84966	2.14041	6.5789	4.8821	5.95038	0.432796	-1.20824	0.0349453	1	down	yes
MSTRG.7941	LOC100779416	XM_003543034.3	GO:0006308(DNA catabolic process);GO:0004519(endonuclease activity);GO:0016788(hydrolase activity, acting on ester bonds);GO:0090305(nucleic acid phosphodiester bond hydrolysis);GO:0003676(nucleic acid binding);GO:0016021(integral component of membrane);GO:0016020(membrane)	NA	NA	NA	PREDICTED: Glycine max endonuclease 1-like (LOC100779416), mRNA	1.60162	0.707275	0.665287	4.95806	6.46236	2.84858	0.210871	-2.24557	0.00225358	0.174023	down	yes
MSTRG.7944	LOC100794998	XM_006594559.2	GO:0016021(integral component of membrane);GO:0016020(membrane)	NA	NA	NA	PREDICTED: Glycine max uncharacterized LOC100794998 (LOC100794998), mRNA	0.536943	0.022875	0.028623	2.03341	1.43397	0.385498	0.156963	-2.6715	0.0224405	0.823954	down	yes
MSTRG.796	LOC100803207	XM_003517018.3	GO:0016567(protein ubiquitination);GO:0061630(ubiquitin protein ligase activity);GO:0043161(proteasome-mediated ubiquitin-dependent protein catabolic process);GO:0016021(integral component of membrane);GO:0016020(membrane)	NA	NA	NA	PREDICTED: Glycine max E3 ubiquitin-protein ligase ATL42-like (LOC100803207), mRNA	4.02542	2.81232	3.3285	10.3768	8.40585	7.76053	0.381889	-1.38877	0.00697161	0.397136	down	yes
MSTRG.8009	LOC100808286	NM_001255323.1	NA	NA	NA	NA	Glycine max putative glutamine amidotransferase YLR126C-like (LOC100808286), mRNA	6.75727	6.10197	6.92094	16.8191	12.4073	13.0265	0.466275	-1.10075	0.0319207	1	down	yes
MSTRG.8049	LOC100782454	XM_003543123.2	GO:0004497(monooxygenase activity);GO:0055114(oxidation-reduction process);GO:0016491(oxidoreductase activity);GO:0016021(integral component of membrane);GO:0016020(membrane);GO:0046872(metal ion binding);GO:0020037(heme binding);GO:0016705(oxidoreductase activity, acting on paired donors, with incorporation or reduction of molecular oxygen);GO:0005506(iron ion binding)	NA	NA	NA	PREDICTED: Glycine max cytochrome P450 CYP72A219-like (LOC100782454), mRNA	4.56419	2.37612	5.67392	11.3306	11.8849	7.85848	0.402381	-1.31336	0.0122903	0.565369	down	yes
MSTRG.8138	LOC100527172	NM_001249013.2	NA	NA	NA	NA	Glycine max uncharacterized LOC100527172 (LOC100527172), mRNA	0	0	0	1.81271	0	1.56711	0.00153876	-9.34402	2.0016e-05	0.00308641	down	yes
MSTRG.8141	LOC100809181	XM_003541796.3	GO:0046658(anchored component of plasma membrane);GO:0009055(electron carrier activity)	NA	NA	NA	PREDICTED: Glycine max proline-rich extensin-like protein EPR1 (LOC100809181), mRNA	13.5305	10.8686	11.6709	39.0383	20.4459	41.2151	0.353736	-1.49925	0.000763362	0.0742629	down	yes
MSTRG.8194	LOC100306396	MSTRG.8194.1;NM_001251266.1	GO:0005509(calcium ion binding)	03420(Nucleotide excision repair)	K10840	NA	Glycine max uncharacterized LOC100306396 (LOC100306396), mRNA	0.421	0.524651	0.454609	0.464302	1.09658	4.68254	0.217698	-2.1996	0.0126074	0.575028	down	yes
MSTRG.8257	LOC100817378	MSTRG.8257.1;XM_003543268.3	GO:0005768(endosome);GO:0005525(GTP binding);GO:0003924(GTPase activity)	NA	NA	NA	PREDICTED: Glycine max ras-related protein RABA1f-like (LOC100817378), mRNA	5.54672	4.98399	2.96198	10.432	6.87904	18.0585	0.37701	-1.40732	0.0204308	0.77308	down	yes
MSTRG.8321	LOC100814180	XM_003541875.3	GO:0016747(transferase activity, transferring acyl groups other than amino-acyl groups)	NA	NA	NA	PREDICTED: Glycine max coumaroyl-CoA:anthocyanidin 3-O-glucoside-6''-O-coumaroyltransferase 2-like (LOC100814180), mRNA	0	0	0	4.23765	6.03061	2.56253	0.000187614	-12.3799	1.81752e-18	3.08031e-15	down	yes
MSTRG.8329	LOC100817898	XM_003541879.3;XM_014765975.1	GO:0048544(recognition of pollen);GO:0004674(protein serine/threonine kinase activity);GO:0005886(plasma membrane);GO:0006468(protein phosphorylation);GO:0005524(ATP binding);GO:0004672(protein kinase activity);GO:0016021(integral component of membrane);GO:0016020(membrane);GO:0016020(membrane)	NA	NA	NA	PREDICTED: Glycine max G-type lectin S-receptor-like serine/threonine-protein kinase At4g03230 (LOC100817898), transcript variant X1, mRNA	0.0122783	0.0425399	0.0121224	0.720085	0.312416	0.832079	0.0411383	-4.60338	1.57481e-06	0.000387103	down	yes
MSTRG.8336	LOC100803143	XM_003543327.3;XR_001384251.1;XM_006594813.2	GO:0046983(protein dimerization activity);GO:0046983(protein dimerization activity)	NA	NA	NA	PREDICTED: Glycine max transcription factor bHLH115-like (LOC100803143), transcript variant X1, mRNA	1.37372	0.787052	0.842246	1.97524	5.80385	3.27257	0.271635	-1.88026	0.0118191	0.550541	down	yes
MSTRG.839	LOC100775376	XM_003517049.3	GO:0046577(long-chain-alcohol oxidase activity);GO:0016614(oxidoreductase activity, acting on CH-OH group of donors);GO:0016491(oxidoreductase activity);GO:0050660(flavin adenine dinucleotide binding);GO:0005622(intracellular);GO:0016021(integral component of membrane);GO:0016020(membrane);GO:0055114(oxidation-reduction process)	NA	NA	NA	PREDICTED: Glycine max long-chain-alcohol oxidase FAO4A-like (LOC100775376), mRNA	0.259898	0.298205	0.125041	1.1625	0.619577	1.12262	0.23745	-2.0743	0.00817963	0.436803	down	yes
MSTRG.8414	LOC100781285	XM_003551024.3	GO:0009073(aromatic amino acid family biosynthetic process);GO:0016829(lyase activity);GO:0009536(plastid);GO:0008652(cellular amino acid biosynthetic process);GO:0009507(chloroplast);GO:0009570(chloroplast stroma);GO:0047769(arogenate dehydratase activity);GO:0009094(L-phenylalanine biosynthetic process)	00400(Phenylalanine, tyrosine and tryptophan biosynthesis)	K05359	EC:4.2.1.91;EC:4.2.1.51	PREDICTED: Glycine max arogenate dehydratase/prephenate dehydratase 6, chloroplastic-like (LOC100781285), mRNA	0	0	0	18.9867	17.1006	14.7061	4.08801e-05	-14.5782	4.94748e-43	3.18627e-39	down	yes
MSTRG.8426	LOC100795803	XM_003550560.3	GO:0004190(aspartic-type endopeptidase activity);GO:0030163(protein catabolic process);GO:0006508(proteolysis);GO:0008233(peptidase activity);GO:0016021(integral component of membrane);GO:0016020(membrane);GO:0016787(hydrolase activity)	NA	NA	NA	PREDICTED: Glycine max aspartic proteinase-like protein 2 (LOC100795803), mRNA	3.68844	2.70436	2.66643	11.6402	6.39392	7.21199	0.358713	-1.4791	0.00528825	0.324975	down	yes
MSTRG.8436	LOC100806513	XM_014766048.1	NA	NA	NA	NA	PREDICTED: Glycine max arp2/3 complex-activating protein rickA (LOC100806513), mRNA	0.107646	0.497536	0.656835	2.00043	2.14822	0.385993	0.283778	-1.81717	0.0460784	1	down	yes
MSTRG.8490	LOC100815974	MSTRG.8490.1	NA	NA	NA	NA		1.02709	0.245787	0.923416	2.53282	2.60414	2.89436	0.274008	-1.86771	0.023358	0.847018	down	yes
MSTRG.8494	LOC100810614	XM_003543426.3	GO:0004674(protein serine/threonine kinase activity);GO:0005524(ATP binding);GO:0000166(nucleotide binding);GO:0005886(plasma membrane);GO:0007178(transmembrane receptor protein serine/threonine kinase signaling pathway);GO:0007166(cell surface receptor signaling pathway);GO:0006468(protein phosphorylation);GO:0004675(transmembrane receptor protein serine/threonine kinase activity);GO:0004672(pro…	NA	NA	NA	PREDICTED: Glycine max probable serine/threonine-protein kinase RLCKVII (LOC100810614), mRNA	0.022419	0.016185	0	0.680258	0.610703	0.230167	0.032917	-4.92502	6.66331e-06	0.00123313	down	yes
MSTRG.8515	LOC100781211	XM_003543455.3	GO:0003676(nucleic acid binding);GO:0005634(nucleus);GO:0010200(response to chitin)	NA	NA	NA	PREDICTED: Glycine max zinc finger protein ZAT12-like (LOC100781211), mRNA	0	0.523127	0.132046	1.43379	1.1831	2.50423	0.132653	-2.91428	0.0128619	0.581692	down	yes
MSTRG.8537	LOC100789913	XM_003543469.3	GO:0005576(extracellular region);GO:0009664(plant-type cell wall organization);GO:0005618(cell wall);GO:0016020(membrane)	NA	NA	NA	PREDICTED: Glycine max expansin-A4 (LOC100789913), mRNA	5.6803	3.20355	6.55643	13.1212	13.2634	8.60428	0.438837	-1.18824	0.0268973	0.923368	down	yes
MSTRG.8637	LOC100306436	XM_006595039.2;MSTRG.8637.2	GO:0030246(carbohydrate binding)	NA	NA	NA	PREDICTED: Glycine max jacalin-related lectin 19 (LOC100306436), mRNA	1.47564	0.863266	1.03503	3.0467	4.61148	1.72267	0.364023	-1.4579	0.0427137	1	down	yes
MSTRG.8652	LOC100800844	XM_003543575.3	GO:0006090(pyruvate metabolic process);GO:0004473(malate dehydrogenase (decarboxylating) (NADP+) activity);GO:0004471(malate dehydrogenase (decarboxylating) (NAD+) activity);GO:0004470(malic enzyme activity);GO:0006108(malate metabolic process);GO:0051287(NAD binding);GO:0055114(oxidation-reduction process);GO:0016491(oxidoreductase activity);GO:0009507(chloroplast);GO:0046872(metal ion binding)	00620(Pyruvate metabolism);00710(Carbon fixation in photosynthetic organisms)	K00029	EC:1.1.1.40	PREDICTED: Glycine max NADP-dependent malic enzyme-like (LOC100800844), mRNA	119.959	160.661	159.928	372.513	194.683	466.04	0.420046	-1.25138	0.00507897	0.315153	down	yes
MSTRG.8689	LOC100817910	XM_003543607.3	GO:0019005(SCF ubiquitin ligase complex);GO:0005737(cytoplasm);GO:0043161(proteasome-mediated ubiquitin-dependent protein catabolic process);GO:0042787(protein ubiquitination involved in ubiquitin-dependent protein catabolic process);GO:0030162(regulation of proteolysis);GO:0031625(ubiquitin protein ligase binding)	NA	NA	NA	PREDICTED: Glycine max F-box/kelch-repeat protein At1g80440-like (LOC100817910), mRNA	0	0	0	4.94057	5.32096	15.9697	8.11736e-05	-13.5886	1.33982e-22	3.31872e-19	down	yes
MSTRG.870	LOC100789093	XM_014775528.1;MSTRG.870.2	GO:1904659(glucose transmembrane transport);GO:0046323(glucose import);GO:0035428(hexose transmembrane transport);GO:0005355(glucose transmembrane transporter activity);GO:0005351(sugar:proton symporter activity);GO:0022891(substrate-specific transmembrane transporter activity);GO:0015992(proton transport);GO:0016020(membrane);GO:0022857(transmembrane transporter activity);GO:0016021(integral com…	NA	NA	NA	PREDICTED: Glycine max monosaccharide-sensing protein 2 (LOC100789093), mRNA	1.28305	0.603732	0.991832	2.40016	4.27227	1.23207	0.366536	-1.44797	0.0372578	1	down	yes
MSTRG.8724	LOC100787085	NM_001254059.2	NA	NA	NA	NA	Glycine max protein LURP-one-related 12-like (LOC100787085), mRNA	2.54886	0.62833	0.66138	3.55916	4.50372	3.21256	0.340184	-1.55561	0.0457695	1	down	yes
MSTRG.8756	LOC100798375	XM_003543654.3	GO:0043565(sequence-specific DNA binding);GO:0006355(regulation of transcription, DNA-templated);GO:0003700(transcription factor activity, sequence-specific DNA binding)	NA	NA	NA	PREDICTED: Glycine max probable WRKY transcription factor 40 (LOC100798375), mRNA	0.761516	0.564627	0.658396	3.5203	1.64387	2.66682	0.252252	-1.98706	0.00517116	0.31961	down	yes
MSTRG.8836	LOC102661291	XM_006595606.2	NA	NA	NA	NA	PREDICTED: Glycine max uncharacterized LOC102661291 (LOC102661291), mRNA	0	0	0	8.977	16.7182	13.3449	0.000165531	-12.5606	6.89686e-20	1.38804e-16	down	yes
MSTRG.8885	LOC100777836	XM_003545055.3	GO:0000325(plant-type vacuole);GO:0055085(transmembrane transport);GO:0042626(ATPase activity, coupled to transmembrane movement of substances);GO:0005774(vacuolar membrane);GO:0016887(ATPase activity);GO:0006810(transport);GO:0016021(integral component of membrane);GO:0005524(ATP binding);GO:0000166(nucleotide binding);GO:0016020(membrane)	02010(ABC transporters)	K05666	NA	PREDICTED: Glycine max ABC transporter C family member 3-like (LOC100777836), mRNA	0.13146	0.057237	0.050715	1.61272	0.513773	0.642377	0.0884222	-3.49945	3.47353e-05	0.00510735	down	yes
MSTRG.8887	LOC100818984	MSTRG.8887.1;MSTRG.8887.2;MSTRG.8887.3;XM_006595635.2;XM_003544640.3;XM_014766981.1	GO:0003723(RNA binding);GO:0003676(nucleic acid binding);GO:0046872(metal ion binding);GO:0046872(metal ion binding)	NA	NA	NA	PREDICTED: Glycine max zinc finger CCCH domain-containing protein 18-like (LOC100818984), transcript variant X3, mRNA	2.13513	1.95515	2.37471	4.69739	3.6397	5.29248	0.468358	-1.09431	0.0268183	0.923368	down	yes
MSTRG.8896	LOC100781587	MSTRG.8896.1;XM_006595642.2;XM_006595643.2	NA	NA	NA	NA	PREDICTED: Glycine max uncharacterized LOC100781587 (LOC100781587), transcript variant X1, mRNA	2.65412	2.08299	3.79296	4.41045	2.07206	15.3008	0.375522	-1.41303	0.0470718	1	down	yes
MSTRG.8913	LOC100819716	XM_003544725.3;XM_014767135.1	GO:0008152(metabolic process);GO:0016798(hydrolase activity, acting on glycosyl bonds);GO:0004553(hydrolase activity, hydrolyzing O-glycosyl compounds);GO:0005975(carbohydrate metabolic process);GO:0030247(polysaccharide binding);GO:0046658(anchored component of plasma membrane);GO:0016787(hydrolase activity);GO:0016787(hydrolase activity)	NA	NA	NA	PREDICTED: Glycine max glucan endo-1,3-beta-glucosidase 12 (LOC100819716), transcript variant X1, mRNA	65.5146	53.4398	36.2479	109.661	125.989	124.685	0.430303	-1.21657	0.00338142	0.23266	down	yes
MSTRG.8924	LOC100806541	NM_001254055.1	GO:0006006(glucose metabolic process);GO:0080048(GDP-D-glucose phosphorylase activity);GO:0005737(cytoplasm)	00053(Ascorbate and aldarate metabolism)	K14190	EC:2.7.7.69	Glycine max GDP-L-galactose phosphorylase 1-like (LOC100806541), mRNA	1.18274	0.583165	0.956143	3.45961	2.44178	1.74314	0.355978	-1.49014	0.030006	0.981013	down	yes
MSTRG.8931	LOC100790453	XM_014767225.1;XM_003544832.3	NA	NA	NA	NA	PREDICTED: Glycine max uncharacterized LOC100790453 (LOC100790453), transcript variant X2, mRNA	1.33783	1.17138	0.652594	3.22652	3.28945	2.93673	0.337244	-1.56813	0.0262419	0.912334	down	yes
MSTRG.8945	PHYTASE	XM_014766484.1;NM_001252742.1	GO:0003993(acid phosphatase activity);GO:0016311(dephosphorylation);GO:0016787(hydrolase activity);GO:0046872(metal ion binding);GO:0016021(integral component of membrane);GO:0016020(membrane);GO:0016020(membrane)	NA	NA	NA	Glycine max purple acid phosphatase 18-like (PHYTASE), mRNA	6.02183	3.03641	5.47412	12.2729	16.3801	6.16076	0.41821	-1.2577	0.0191137	0.749673	down	yes
MSTRG.9129	LOC100811176	XR_417860.2	GO:0046916(cellular transition metal ion homeostasis);GO:0030001(metal ion transport);GO:0046914(transition metal ion binding);GO:0005737(cytoplasm)	NA	NA	NA	PREDICTED: Glycine max uncharacterized LOC100811176 (LOC100811176), misc_RNA	0.120308	0.209972	0.476105	1.3828	0.213624	1.58827	0.256237	-1.96445	0.0405658	1	down	yes
MSTRG.914	LOC100808171	XM_014775646.1;XM_003517109.3	GO:0004190(aspartic-type endopeptidase activity);GO:0030163(protein catabolic process);GO:0006508(proteolysis);GO:0008233(peptidase activity);GO:0016787(hydrolase activity);GO:0016787(hydrolase activity)	NA	NA	NA	PREDICTED: Glycine max aspartic proteinase-like protein 1 (LOC100808171), transcript variant X1, mRNA	24.5011	19.539	16.2227	48.6886	42.3204	43.8809	0.445893	-1.16523	0.00490205	0.30674	down	yes
MSTRG.9291	LOC100807242	XM_003545237.3	GO:0015292(uniporter activity);GO:0055085(transmembrane transport);GO:0016021(integral component of membrane);GO:0016020(membrane)	NA	NA	NA	PREDICTED: Glycine max calcium uniporter protein 4, mitochondrial-like (LOC100807242), mRNA	0.355999	0.290127	0.317287	1.86248	0.469096	0.783267	0.314853	-1.66725	0.0437783	1	down	yes
MSTRG.9359	MYB81	NM_001250780.2	GO:0030154(cell differentiation);GO:0006357(regulation of transcription from RNA polymerase II promoter);GO:0044212(transcription regulatory region DNA binding);GO:0043565(sequence-specific DNA binding);GO:0001135(transcription factor activity, RNA polymerase II transcription factor recruiting);GO:0005634(nucleus);GO:0000981(RNA polymerase II transcription factor activity, sequence-specific DNA b…	NA	NA	NA	Glycine max MYB transcription factor MYB81 (MYB81), mRNA	0	0	0	0	5.55203	6.93039	0.000255273	-11.9357	4.10764e-07	0.000128418	down	yes
MSTRG.9377	LOC100794465	XM_003556962.3;MSTRG.9377.1	GO:0031146(SCF-dependent proteasomal ubiquitin-dependent protein catabolic process);GO:0016567(protein ubiquitination);GO:0004842(ubiquitin-protein transferase activity)	NA	NA	NA	PREDICTED: Glycine max F-box/kelch-repeat protein At5g43190-like (LOC100794465), mRNA	0	0	0	5.60851	4.19689	5.92584	0.000170895	-12.5146	5.19108e-20	1.11439e-16	down	yes
MSTRG.9395	LOC100816678	XM_003545316.3;XM_006595945.2;XM_006595946.2	GO:0016798(hydrolase activity, acting on glycosyl bonds);GO:0004553(hydrolase activity, hydrolyzing O-glycosyl compounds);GO:0005975(carbohydrate metabolic process);GO:0005975(carbohydrate metabolic process)	NA	NA	NA	PREDICTED: Glycine max endo-1,4-beta-xylanase A-like (LOC100816678), transcript variant X2, mRNA	6.98611	3.76059	2.85658	10.3696	12.3226	8.59864	0.436191	-1.19697	0.0128404	0.581538	down	yes
MSTRG.9421	LOC100819175	XM_014767165.1	NA	NA	NA	NA	PREDICTED: Glycine max spore wall protein 2-like (LOC100819175), mRNA	0.714628	0.770018	1.2859	0.716649	0.818998	9.97431	0.228214	-2.13154	0.0336831	1	down	yes
MSTRG.9467	LOC100791870	XM_003544518.3	GO:0043565(sequence-specific DNA binding);GO:0006355(regulation of transcription, DNA-templated);GO:0003700(transcription factor activity, sequence-specific DNA binding)	NA	NA	NA	PREDICTED: Glycine max probable WRKY transcription factor 40 (LOC100791870), transcript variant X2, mRNA	0.154875	0.027035	0.275813	1.61401	0.501325	0.592591	0.173418	-2.52767	0.00821621	0.437129	down	yes
MSTRG.9468	LOC100810978	XM_003545361.3	GO:0043565(sequence-specific DNA binding);GO:0006355(regulation of transcription, DNA-templated);GO:0003700(transcription factor activity, sequence-specific DNA binding)	NA	NA	NA	PREDICTED: Glycine max probable WRKY transcription factor 40 (LOC100810978), mRNA	4.47847	0.531356	0.861601	18.5423	14.0608	16.8039	0.117993	-3.08322	6.45207e-05	0.00891687	down	yes
MSTRG.9511	LOC100812596	MSTRG.9511.1;MSTRG.9511.2;XM_014767054.1;XM_003544554.3;XM_006596019.2	GO:0005634(nucleus);GO:0006355(regulation of transcription, DNA-templated);GO:0003677(DNA binding);GO:0003677(DNA binding)	NA	NA	NA	PREDICTED: Glycine max homeobox protein knotted-1-like 3 (LOC100812596), transcript variant X3, mRNA	12.4179	6.68993	11.0577	25.8922	30.1315	20.9588	0.389848	-1.35902	0.00150576	0.125614	down	yes
MSTRG.9592	LOC100792927	XM_006596073.2	NA	NA	NA	NA	PREDICTED: Glycine max protein starmaker-like (LOC100792927), mRNA	3.99735	4.54927	5.11063	27.189	5.52847	5.66409	0.358428	-1.48024	0.0165709	0.681256	down	yes
MSTRG.9726	LOC100785324	MSTRG.9726.1;MSTRG.9726.2;MSTRG.9726.3;XM_003544068.3;MSTRG.9726.5;MSTRG.9726.6	GO:0034219(carbohydrate transmembrane transport);GO:0008643(carbohydrate transport);GO:0051119(sugar transmembrane transporter activity);GO:0016021(integral component of membrane);GO:0005886(plasma membrane);GO:0006810(transport);GO:0016020(membrane)	NA	NA	NA	PREDICTED: Glycine max bidirectional sugar transporter SWEET3-like (LOC100785324), mRNA	10.8183	5.89152	7.50951	15.5761	32.6866	9.36894	0.423999	-1.23787	0.0176532	0.708793	down	yes
MSTRG.9787	LOC100785139	XM_003544150.3	GO:0005992(trehalose biosynthetic process);GO:0004805(trehalose-phosphatase activity);GO:0016311(dephosphorylation);GO:0003824(catalytic activity);GO:0016787(hydrolase activity)	00500(Starch and sucrose metabolism)	K01087	EC:3.1.3.12	PREDICTED: Glycine max probable trehalose-phosphate phosphatase H (LOC100785139), mRNA	4.43926	4.45904	4.23371	16.9677	4.99743	28.4596	0.254304	-1.97537	0.00133912	0.114989	down	yes
MSTRG.9793	LOC100786551	NM_001253926.1	GO:0009785(blue light signaling pathway);GO:0009882(blue light photoreceptor activity)	04712(Circadian rhythm - plant)	K12118	NA	Glycine max cryptochrome-1-like (LOC100786551), mRNA	1.8836	0.938749	0.760921	6.58721	5.11384	3.62085	0.235265	-2.08764	0.0010962	0.099433	down	yes
MSTRG.9799	LOC100790111	XM_003544752.3	GO:0043231(intracellular membrane-bounded organelle);GO:0008152(metabolic process);GO:0080044(quercetin 7-O-glucosyltransferase activity);GO:0080043(quercetin 3-O-glucosyltransferase activity);GO:0016758(transferase activity, transferring hexosyl groups);GO:0016757(transferase activity, transferring glycosyl groups);GO:0016740(transferase activity)	NA	NA	NA	PREDICTED: Glycine max 7-deoxyloganetin glucosyltransferase-like (LOC100790111), mRNA	12.0438	4.63884	3.07558	37.5301	1.13935	26.0169	0.302501	-1.72499	0.0470572	1	down	yes
MSTRG.9811	LOC100796251	XM_003544764.3	NA	NA	NA	NA	PREDICTED: Glycine max uncharacterized LOC100796251 (LOC100796251), mRNA	0.63163	0.273267	0.449146	2.92655	2.38451	2.80722	0.166018	-2.59059	0.000837857	0.0795865	down	yes
MSTRG.9819	LOC100817573	XM_003544182.3	GO:0005543(phospholipid binding)	NA	NA	NA	PREDICTED: Glycine max putative clathrin assembly protein At4g40080 (LOC100817573), mRNA	0.228149	0.273762	0.254354	0.773481	0.621613	0.872122	0.337173	-1.56844	0.0403534	1	down	yes
MSTRG.9913	AS2	NM_001248792.1	GO:0009646(response to absence of light);GO:0006529(asparagine biosynthetic process);GO:0042803(protein homodimerization activity);GO:0004066(asparagine synthase (glutamine-hydrolyzing) activity);GO:0006541(glutamine metabolic process);GO:0016874(ligase activity);GO:0005524(ATP binding);GO:0000166(nucleotide binding);GO:0008652(cellular amino acid biosynthetic process)	00250(Alanine, aspartate and glutamate metabolism)	K01953	EC:6.3.5.4	Glycine max asparagine synthetase 2 (AS2), mRNA	0.598246	0.265247	0.127722	10.3548	3.80384	0.42551	0.0699997	-3.83651	0.000204145	0.0246205	down	yes
MSTRG.9964	WNK13	MSTRG.9964.2;MSTRG.9964.1;XM_006595423.2;XM_006595424.2;XM_014766439.1;XM_006595422.2;XM_014766438.1;MSTRG.9964.8;MSTRG.9964.9;NM_001249167.1	GO:0005829(cytosol);GO:0035556(intracellular signal transduction);GO:0004674(protein serine/threonine kinase activity);GO:0016310(phosphorylation);GO:0016301(kinase activity);GO:0006468(protein phosphorylation);GO:0005524(ATP binding);GO:0004672(protein kinase activity);GO:0004672(protein kinase activity)	NA	NA	NA	Glycine max with no lysine kinase 13 (WNK13), mRNA	4.5556	4.74729	4.83894	10.8263	10.1745	9.39128	0.464721	-1.10556	0.00895175	0.466432	down	yes
MSTRG.9977	LOC100777308	XM_006595478.2;XM_006595480.2;NM_001253201.1;XM_014766476.1	GO:0004674(protein serine/threonine kinase activity);GO:0005524(ATP binding);GO:0000166(nucleotide binding);GO:0016310(phosphorylation);GO:0016301(kinase activity);GO:0006468(protein phosphorylation);GO:0004672(protein kinase activity);GO:0016021(integral component of membrane);GO:0016020(membrane);GO:0016740(transferase activity);GO:0016740(transferase activity)	NA	NA	NA	Glycine max probable LRR receptor-like serine/threonine-protein kinase At1g06840-like (LOC100777308), mRNA	8.18103	6.583	4.241	13.651	17.9642	14.8643	0.409762	-1.28714	0.00305448	0.21617	down	yes
MSTRG.9987	LOC100781584	XM_003544901.3	GO:0030976(thiamine pyrophosphate binding);GO:0000287(magnesium ion binding);GO:0003824(catalytic activity)	04146(Peroxisome)	K12261	EC:4.1.-.-	PREDICTED: Glycine max 2-hydroxyacyl-CoA lyase (LOC100781584), mRNA	21.3256	23.7576	23.3742	76.8143	42.6032	82.6569	0.334971	-1.57789	0.000319128	0.0361839	down	yes
100775318	LOC100775318	XM_006595036.2;XM_006595035.2;XM_003542029.3	GO:0005886(plasma membrane);GO:0007178(transmembrane receptor protein serine/threonine kinase signaling pathway);GO:0007166(cell surface receptor signaling pathway);GO:0006468(protein phosphorylation);GO:0005524(ATP binding);GO:0004675(transmembrane receptor protein serine/threonine kinase activity);GO:0004672(protein kinase activity);GO:0016021(integral component of membrane);GO:0016020(membrane…	NA	NA	NA	PREDICTED: Glycine max receptor-like serine/threonine-protein kinase ALE2 (LOC100775318), transcript variant X2, mRNA	0.496594	0.298766	0.200795	0.0525523	0.0826529	0.0465878	5.2817	2.401	0.00408412	0.266159	up	yes
100777014	LOC100777014	XM_003518674.3	GO:0016311(dephosphorylation);GO:0010143(cutin biosynthetic process);GO:0090447(glycerol-3-phosphate 2-O-acyltransferase activity);GO:0016791(phosphatase activity);GO:0016746(transferase activity, transferring acyl groups);GO:0016020(membrane);GO:0008152(metabolic process);GO:0016021(integral component of membrane)	00561(Glycerolipid metabolism);00564(Glycerophospholipid metabolism)	K13508	EC:2.3.1.15;EC:2.3.1.198	PREDICTED: Glycine max probable glycerol-3-phosphate acyltransferase 3 (LOC100777014), mRNA	0.425302	0.464212	0.105428	0	0.046353	0.055013	8.77521	3.13343	0.00409145	0.266159	up	yes
100780159	LOC100780159	XM_003530122.3	GO:0005634(nucleus);GO:0003677(DNA binding);GO:0046872(metal ion binding)	NA	NA	NA	PREDICTED: Glycine max squamosa promoter-binding-like protein 7 (LOC100780159), mRNA	0.410091	0.739321	0.669428	0.11419	0.02478	0.176957	5.40875	2.43529	0.00876353	0.4596	up	yes
100786126	LOC100786126	XR_001383077.1;XR_416285.2;XR_001383078.1	NA	NA	NA	NA	PREDICTED: Glycine max uncharacterized LOC100786126 (LOC100786126), transcript variant X1, ncRNA	0.468505	0.472334	0.162816	0.087076	0.171178	0.0584453	3.49206	1.80408	0.0348289	1	up	yes
100787222	LOC100787222	XM_006605738.2	NA	NA	NA	NA	PREDICTED: Glycine max rab9 effector protein with kelch motifs-like (LOC100787222), mRNA	0.374223	0.566673	0.489576	0.13745	0.069486	0.091287	4.64064	2.21432	0.00643695	0.375501	up	yes
100787955	LOC100787955	XM_003541337.3;XM_014765491.1	NA	NA	NA	NA	PREDICTED: Glycine max uncharacterized LOC100787955 (LOC100787955), transcript variant X2, mRNA	0.489107	0.441773	0.201574	0.0907329	0.116952	0.155428	3.05207	1.60979	0.043351	1	up	yes
100789220	LOC100789220	XM_003527894.3	GO:0005773(vacuole);GO:0004565(beta-galactosidase activity);GO:0008152(metabolic process);GO:0016798(hydrolase activity, acting on glycosyl bonds);GO:0004553(hydrolase activity, hydrolyzing O-glycosyl compounds);GO:0005975(carbohydrate metabolic process);GO:0005618(cell wall);GO:0016787(hydrolase activity)	NA	NA	NA	PREDICTED: Glycine max beta-galactosidase 16-like (LOC100789220), mRNA	0.263876	0.409331	0.111207	0.067523	0.0347	0.011334	7.00486	2.80836	0.00357719	0.241176	up	yes
100795836	LOC100795836	XM_003521785.3	GO:0006754(ATP biosynthetic process);GO:0008553(hydrogen-exporting ATPase activity, phosphorylative mechanism);GO:0016887(ATPase activity);GO:1902600(hydrogen ion transmembrane transport);GO:0015992(proton transport);GO:0006811(ion transport);GO:0000166(nucleotide binding);GO:0016021(integral component of membrane);GO:0006810(transport);GO:0005524(ATP binding);GO:0016020(membrane);GO:0016787(hydr…	00190(Oxidative phosphorylation)	K01535	EC:3.6.3.6	PREDICTED: Glycine max ATPase 10, plasma membrane-type (LOC100795836), transcript variant X2, mRNA	0.374487	0.317425	0.408675	0.108011	0.0677831	0.0988038	3.95587	1.98399	0.0109413	0.521184	up	yes
100798578	LOC100798578	XM_006597126.2;XM_006597125.2	GO:0005886(plasma membrane);GO:0007178(transmembrane receptor protein serine/threonine kinase signaling pathway);GO:0007166(cell surface receptor signaling pathway);GO:0006468(protein phosphorylation);GO:0005524(ATP binding);GO:0004675(transmembrane receptor protein serine/threonine kinase activity);GO:0004672(protein kinase activity);GO:0016021(integral component of membrane);GO:0016020(membrane…	NA	NA	NA	PREDICTED: Glycine max receptor-like serine/threonine-protein kinase ALE2 (LOC100798578), transcript variant X2, mRNA	0.491938	0.309668	0.377571	0.106135	0.148809	0.129327	2.99178	1.581	0.0376031	1	up	yes
100803231	LOC100803231	XM_014773338.1	GO:0045944(positive regulation of transcription from RNA polymerase II promoter);GO:0001046(core promoter sequence-specific DNA binding);GO:0001228(transcriptional activator activity, RNA polymerase II transcription regulatory region sequence-specific binding);GO:0005634(nucleus);GO:0046983(protein dimerization activity);GO:0006366(transcription from RNA polymerase II promoter)	NA	NA	NA	PREDICTED: Glycine max putative transcription factor bHLH086 (LOC100803231), mRNA	0.481682	1.26367	0.698643	0.403513	0.067029	0.173843	3.79481	1.92403	0.0352178	1	up	yes
100804030	LOC100804030	XM_003526379.3	GO:0042626(ATPase activity, coupled to transmembrane movement of substances);GO:0016887(ATPase activity);GO:0016021(integral component of membrane);GO:0055085(transmembrane transport);GO:0016020(membrane);GO:0006810(transport);GO:0005524(ATP binding);GO:0000166(nucleotide binding);GO:0005886(plasma membrane)	NA	NA	NA	PREDICTED: Glycine max pleiotropic drug resistance protein 1-like (LOC100804030), mRNA	1.59418	1.06143	0.630514	0.280615	0.195252	0.112173	5.62814	2.49266	0.00110147	0.0995794	up	yes
100810193	LOC100810193	XR_001384410.1;XR_413165.2;XR_001384409.1;XR_413163.2;XR_413164.2	NA	NA	NA	NA	PREDICTED: Glycine max uncharacterized LOC100810193 (LOC100810193), transcript variant X4, ncRNA	0.37851	1.4373	1.26863	0.263164	0.102994	0.255433	4.72247	2.23954	0.0102616	0.504477	up	yes
100814302	LOC100814302	XM_006588652.2;XM_003537100.3;XM_014762955.1	NA	NA	NA	NA	PREDICTED: Glycine max uncharacterized LOC100814302 (LOC100814302), transcript variant X3, mRNA	0.743381	0.600189	0.40924	0.185851	0.150363	0.0826868	4.18719	2.06598	0.00793375	0.426502	up	yes
100816244	LOC100816244	XM_006591692.1	GO:0004674(protein serine/threonine kinase activity);GO:0005886(plasma membrane);GO:0006468(protein phosphorylation);GO:0005524(ATP binding);GO:0004672(protein kinase activity);GO:0016021(integral component of membrane);GO:0016020(membrane)	NA	NA	NA	PREDICTED: Glycine max cysteine-rich receptor-like protein kinase 2 (LOC100816244), mRNA	1.59444	1.79471	0.948374	0.307671	0.1057	0.570607	4.28265	2.0985	0.0138679	0.613066	up	yes
100817737	LOC100817737	XM_014777116.1	NA	NA	NA	NA	PREDICTED: Glycine max uncharacterized LOC100817737 (LOC100817737), mRNA	0.716347	1.01385	0	0.111579	0.02507	0.023583	10.2191	3.3532	0.0167691	0.686128	up	yes
100818743	LOC100818743	XM_003537874.3	GO:0003755(peptidyl-prolyl cis-trans isomerase activity);GO:0016853(isomerase activity);GO:0000413(protein peptidyl-prolyl isomerization)	NA	NA	NA	PREDICTED: Glycine max peptidyl-prolyl cis-trans isomerase FKBP16-3, chloroplastic-like (LOC100818743), mRNA	0.68423	0.823266	0.982617	0.256387	0.183163	0.264723	3.43667	1.78101	0.0242531	0.868714	up	yes
100820539	LOC100820539	XM_003540132.3	GO:0005773(vacuole);GO:0004565(beta-galactosidase activity);GO:0008152(metabolic process);GO:0016798(hydrolase activity, acting on glycosyl bonds);GO:0030246(carbohydrate binding);GO:0004553(hydrolase activity, hydrolyzing O-glycosyl compounds);GO:0005975(carbohydrate metabolic process);GO:0005618(cell wall);GO:0016787(hydrolase activity)	NA	NA	NA	PREDICTED: Glycine max beta-galactosidase 8-like (LOC100820539), mRNA	0.445601	0.57529	0.27551	0.131191	0.07767	0.150484	3.56497	1.83389	0.0213401	0.797185	up	yes
102668773	LOC102668773	XM_006589645.2	NA	NA	NA	NA	PREDICTED: Glycine max transcription repressor OFP13-like (LOC102668773), mRNA	0.546096	0.617524	0.599163	0.152858	0.051431	0.152786	4.64649	2.21614	0.00891264	0.465148	up	yes
106795409	LOC106795409	XR_001383857.1	NA	NA	NA	NA	PREDICTED: Glycine max uncharacterized LOC106795409 (LOC106795409), ncRNA	1.05489	0.462035	1.02462	0.146156	0.301784	0.279982	3.37413	1.75452	0.0327796	1	up	yes
106796815	LOC106796815	XR_001386021.1	NA	NA	NA	NA	PREDICTED: Glycine max uncharacterized LOC106796815 (LOC106796815), ncRNA	0.777793	1.1178	0.090093	0.061179	0	0.116463	10.5756	3.40267	0.00747537	0.413598	up	yes
MSTRG.10200	LOC100815098	XM_006597076.2;XM_003546221.3	GO:0009734(auxin-activated signaling pathway);GO:0005634(nucleus);GO:0006355(regulation of transcription, DNA-templated);GO:0006351(transcription, DNA-templated);GO:0006351(transcription, DNA-templated)	04075(Plant hormone signal transduction);04075(Plant hormone signal transduction)	K14484	NA	PREDICTED: Glycine max auxin-responsive protein IAA17-like (LOC100815098), transcript variant X2, mRNA	3.39812	2.45995	4.38621	0.389478	0.516846	0.786504	5.8031	2.53682	0.000568637	0.0592579	up	yes
MSTRG.10201	LOC100811879	MSTRG.10201.1;NM_001255364.2	GO:0009734(auxin-activated signaling pathway);GO:0005634(nucleus);GO:0006355(regulation of transcription, DNA-templated);GO:0006351(transcription, DNA-templated)	04075(Plant hormone signal transduction)	K14484	NA	Glycine max auxin-induced protein 22C-like (LOC100811879), mRNA	4.88625	4.79695	5.40222	1.5041	0.811015	0.878327	4.70148	2.23312	0.00120238	0.106077	up	yes
MSTRG.10240	LOC100786928	XM_003546500.3	NA	NA	NA	NA	PREDICTED: Glycine max uncharacterized LOC100786928 (LOC100786928), mRNA	12.8553	0	10.4269	0	0	0	5394.99	12.3974	4.77258e-07	0.000143628	up	yes
MSTRG.10251	LOC100809393;LOC100810996	XM_003546542.3;MSTRG.10251.2;XM_003546545.3	GO:0005938(cell cortex);GO:0015629(actin cytoskeleton);GO:0005856(cytoskeleton);GO:0042989(sequestering of actin monomers);GO:0003779(actin binding);GO:0003785(actin monomer binding);GO:0004222(metalloendopeptidase activity);GO:0008270(zinc ion binding);GO:0006508(proteolysis);GO:0005743(mitochondrial inner membrane);GO:0046872(metal ion binding);GO:0003824(catalytic activity);GO:0006627(protein …	NA	NA	NA	PREDICTED: Glycine max profilin-4 (LOC100809393), mRNA;PREDICTED: Glycine max mitochondrial-processing peptidase subunit alpha-like (LOC100810996), mRNA	2.86633	2.38987	2.4405	0.869727	1.15637	1.1116	2.42892	1.28032	0.0324646	1	up	yes
MSTRG.10305	LOC100797875	MSTRG.10305.1;XM_003546764.3	GO:0009505(plant-type cell wall);GO:0009664(plant-type cell wall organization);GO:0004601(peroxidase activity);GO:0042744(hydrogen peroxide catabolic process);GO:0006979(response to oxidative stress);GO:0005576(extracellular region);GO:0098869(cellular oxidant detoxification);GO:0055114(oxidation-reduction process);GO:0016491(oxidoreductase activity);GO:0020037(heme binding);GO:0009506(plasmodesm…	00940(Phenylpropanoid biosynthesis)	K00430	EC:1.11.1.7	PREDICTED: Glycine max probable peroxidase 26 (LOC100797875), mRNA	16.0167	18.2507	17.3678	8.34635	2.42467	5.9044	3.07293	1.61961	0.00254157	0.191742	up	yes
MSTRG.10346	LOC100798932	XM_003547077.3	NA	NA	NA	NA	PREDICTED: Glycine max uncharacterized LOC100798932 (LOC100798932), mRNA	5.6278	5.43927	0	0.549487	0	0	20.785	4.37747	0.0346832	1	up	yes
MSTRG.10368	LOC100780343	MSTRG.10368.1;XM_014768397.1;XM_003546967.3	GO:0006355(regulation of transcription, DNA-templated);GO:0003700(transcription factor activity, sequence-specific DNA binding);GO:0043565(sequence-specific DNA binding);GO:0005634(nucleus);GO:0006351(transcription, DNA-templated);GO:0006351(transcription, DNA-templated)	NA	NA	NA	PREDICTED: Glycine max scarecrow-like protein 14 (LOC100780343), transcript variant X2, mRNA	0.493407	0.318538	1.08803	0.0453989	0.0286779	0.1826	6.6362	2.73036	0.00391571	0.257326	up	yes
MSTRG.10390	LOC100305705	MSTRG.10390.1;NM_001248626.2	GO:0000790(nuclear chromatin);GO:0006342(chromatin silencing);GO:0003677(DNA binding);GO:0005694(chromosome);GO:0000786(nucleosome);GO:0046982(protein heterodimerization activity);GO:0005634(nucleus)	NA	NA	NA	Glycine max uncharacterized LOC100305705 (LOC100305705), mRNA	35.1285	27.1883	33.1796	15.3199	6.33939	4.55039	3.65932	1.87158	0.000566137	0.0591889	up	yes
MSTRG.10540	LOC100500012	MSTRG.10540.1;NM_001248660.1	GO:0045454(cell redox homeostasis);GO:0006662(glycerol ether metabolic process);GO:0047134(protein-disulfide reductase activity);GO:0016671(oxidoreductase activity, acting on a sulfur group of donors, disulfide as acceptor);GO:0015035(protein disulfide oxidoreductase activity);GO:0004791(thioredoxin-disulfide reductase activity);GO:0005737(cytoplasm);GO:0098869(cellular oxidant detoxification);GO…	NA	NA	NA	Glycine max uncharacterized LOC100500012 (LOC100500012), mRNA	45.4318	61.3358	61.06	13.6347	19.618	25.7086	2.81024	1.49069	0.000657603	0.0661734	up	yes
MSTRG.10601	LOC100792937	NM_001253270.2	GO:0046513(ceramide biosynthetic process);GO:0030148(sphingolipid biosynthetic process);GO:0042284(sphingolipid delta-4 desaturase activity);GO:0016021(integral component of membrane);GO:0006629(lipid metabolic process);GO:0055114(oxidation-reduction process);GO:0016020(membrane)	00600(Sphingolipid metabolism)	K04712	EC:1.14.19.17;EC:1.14.18.5	Glycine max sphingolipid delta(4)-desaturase DES1-like (LOC100792937), mRNA	15.8326	17.9641	16.4935	10.4325	0.501739	0.772039	4.35937	2.12412	0.0193311	0.750668	up	yes
MSTRG.10777	LOC100780873	XM_014767864.1;XM_003546073.3;XM_006597503.2	GO:0006807(nitrogen compound metabolic process);GO:0006542(glutamine biosynthetic process);GO:0016874(ligase activity);GO:0004356(glutamate-ammonia ligase activity);GO:0005524(ATP binding);GO:0000166(nucleotide binding);GO:0003824(catalytic activity);GO:0003824(catalytic activity)	00630(Glyoxylate and dicarboxylate metabolism);00910(Nitrogen metabolism);00250(Alanine, aspartate and glutamate metabolism);00220(Arginine biosynthesis);00220(Arginine biosynthesis)	K01915	EC:6.3.1.2	PREDICTED: Glycine max glutamine synthetase leaf isozyme, chloroplastic (LOC100780873), transcript variant X3, mRNA	28.8995	30.5527	27.5588	16.6033	16.8538	9.79331	2.02258	1.0162	0.0147121	0.632035	up	yes
MSTRG.1079	LOC100527368	NM_001248148.1	GO:0005622(intracellular);GO:0009506(plasmodesma);GO:0019722(calcium-mediated signaling);GO:0004871(signal transducer activity);GO:0016021(integral component of membrane);GO:0016020(membrane)	NA	NA	NA	Glycine max uncharacterized LOC100527368 (LOC100527368), mRNA	1.45521	63.8026	0	2.10222	0	1.26859	19.8862	4.31369	0.03474	1	up	yes
MSTRG.10809	LOC100305744	NM_001249191.2	NA	NA	NA	NA	Glycine max uncharacterized LOC100305744 (LOC100305744), mRNA	4.94996	0	2.94499	0	0	0	1132.56	10.1454	9.59113e-06	0.00168767	up	yes
MSTRG.1082	LOC100798253	XM_003517258.3;XM_006573575.2;MSTRG.1082.3	GO:0008081(phosphoric diester hydrolase activity);GO:0006629(lipid metabolic process);GO:0006629(lipid metabolic process)	NA	NA	NA	PREDICTED: Glycine max PI-PLC X domain-containing protein At5g67130-like (LOC100798253), transcript variant X1, mRNA	5.47229	4.0917	3.9036	2.04301	1.67342	1.48216	2.58229	1.36865	0.0243583	0.871512	up	yes
MSTRG.10908	LOC100778204	XM_006597570.2;XM_006597571.2;XM_006597572.2;XM_006597573.2;XM_006597574.2;XM_014768371.1;XM_014768372.1;XM_014768373.1;XM_006597575.2	GO:0016021(integral component of membrane);GO:0016020(membrane);GO:0016787(hydrolase activity);GO:0016787(hydrolase activity)	NA	NA	NA	PREDICTED: Glycine max uncharacterized LOC100778204 (LOC100778204), transcript variant X2, mRNA	4.31217	4.61201	4.36087	2.06185	1.94327	1.77163	2.29168	1.19641	0.03576	1	up	yes
MSTRG.10975	LOC100778568	XM_003546238.3	GO:0016614(oxidoreductase activity, acting on CH-OH group of donors);GO:0050660(flavin adenine dinucleotide binding);GO:0016491(oxidoreductase activity);GO:0003824(catalytic activity);GO:0055114(oxidation-reduction process)	NA	NA	NA	PREDICTED: Glycine max reticuline oxidase-like protein (LOC100778568), mRNA	17.5313	20.339	0	0	0	0	18512.6	14.1762	2.54273e-08	1.29966e-05	up	yes
MSTRG.11243	LOC100796455	XM_014767462.1;XM_014767463.1	GO:0050664(oxidoreductase activity, acting on NAD(P)H, oxygen as acceptor);GO:0098869(cellular oxidant detoxification);GO:0004601(peroxidase activity);GO:0055114(oxidation-reduction process);GO:0016491(oxidoreductase activity);GO:0016021(integral component of membrane);GO:0016020(membrane);GO:0005509(calcium ion binding);GO:0005509(calcium ion binding)	04016(MAPK signaling pathway - plant);04626(Plant-pathogen interaction);04626(Plant-pathogen interaction)	K13447	EC:1.6.3.-;EC:1.11.1.-	PREDICTED: Glycine max respiratory burst oxidase homolog protein E-like (LOC100796455), transcript variant X1, mRNA	1.21864	2.2712	1.02569	0.379944	0.16034	0.88713	3.1054	1.63478	0.0430674	1	up	yes
MSTRG.11250	LOC100776969	MSTRG.11250.1;XM_003546483.3	GO:0043086(negative regulation of catalytic activity);GO:0004857(enzyme inhibitor activity);GO:0071944(cell periphery);GO:0046910(pectinesterase inhibitor activity);GO:0030599(pectinesterase activity);GO:0005618(cell wall);GO:0045490(pectin catabolic process);GO:0042545(cell wall modification);GO:0045330(aspartyl esterase activity);GO:0016787(hydrolase activity)	NA	NA	NA	PREDICTED: Glycine max probable pectinesterase/pectinesterase inhibitor 12 (LOC100776969), mRNA	3.45375	4.42761	2.64462	0.242749	1.9795	0.863379	3.42764	1.77722	0.0200252	0.767657	up	yes
MSTRG.11336	LOC100819368	XM_006597895.2	GO:0016021(integral component of membrane);GO:0016020(membrane)	NA	NA	NA	PREDICTED: Glycine max transmembrane 9 superfamily member 11-like (LOC100819368), mRNA	6.68116	6.97624	6.08111	0.301117	4.0469	2.814	2.73855	1.45341	0.0485502	1	up	yes
MSTRG.11434	LOC100776781	XM_006597987.2	GO:0043086(negative regulation of catalytic activity);GO:0004857(enzyme inhibitor activity);GO:0071944(cell periphery);GO:0046910(pectinesterase inhibitor activity);GO:0030599(pectinesterase activity);GO:0005618(cell wall);GO:0045490(pectin catabolic process);GO:0042545(cell wall modification);GO:0045330(aspartyl esterase activity);GO:0016787(hydrolase activity)	00040(Pentose and glucuronate interconversions)	K01051	EC:3.1.1.11	PREDICTED: Glycine max probable pectinesterase/pectinesterase inhibitor 47 (LOC100776781), mRNA	16.5677	19.3723	6.83646	1.22608	0.246117	2.74083	9.94446	3.31389	2.56087e-05	0.00380011	up	yes
MSTRG.11505		MSTRG.11505.1;MSTRG.11505.2	NA	NA	NA	NA		13.0096	13.0688	15.1837	5.63469	7.78168	4.81415	2.26084	1.17686	0.0211935	0.795399	up	yes
MSTRG.11522	LOC102663764	XM_006598063.2	GO:0019438(aromatic compound biosynthetic process);GO:0008757(S-adenosylmethionine-dependent methyltransferase activity);GO:0008171(O-methyltransferase activity);GO:0008168(methyltransferase activity);GO:0032259(methylation)	NA	NA	NA	PREDICTED: Glycine max caffeic acid 3-O-methyltransferase-like (LOC102663764), mRNA	0.749313	1.09776	0.593283	0.212614	0.118544	0.258762	4.0438	2.01571	0.0127909	0.580115	up	yes
MSTRG.11525	LOC102663900	XM_006598064.2	GO:0016747(transferase activity, transferring acyl groups other than amino-acyl groups)	00940(Phenylpropanoid biosynthesis);00945(Stilbenoid, diarylheptanoid and gingerol biosynthesis);00941(Flavonoid biosynthesis)	K13065	EC:2.3.1.133	PREDICTED: Glycine max spermidine hydroxycinnamoyl transferase-like (LOC102663900), mRNA	1.38522	0.830881	0.47138	0	0	0.194464	12.6378	3.65968	0.00986858	0.493763	up	yes
MSTRG.11583	LOC100782862	XM_003545857.3	GO:0030686(90S preribosome);GO:0000470(maturation of LSU-rRNA);GO:0003723(RNA binding)	NA	NA	NA	PREDICTED: Glycine max ribosomal L1 domain-containing protein 1 (LOC100782862), mRNA	20.505	17.3743	19.7572	11.0336	2.57723	10.4259	2.35916	1.23827	0.0273463	0.93183	up	yes
MSTRG.1165	LOC100775371	XM_006573627.2	GO:0006470(protein dephosphorylation);GO:0004722(protein serine/threonine phosphatase activity);GO:0003824(catalytic activity)	NA	NA	NA	PREDICTED: Glycine max protein phosphatase 2C 29-like (LOC100775371), mRNA	0.673061	3.04916	4.09886	0.542629	0.872985	0.742103	3.58692	1.84275	0.0147909	0.632228	up	yes
MSTRG.11655	LOC100817228	MSTRG.11655.1;XM_003546800.3	GO:0009346(citrate lyase complex);GO:0006633(fatty acid biosynthetic process);GO:0006085(acetyl-CoA biosynthetic process);GO:0003878(ATP citrate synthase activity);GO:0005829(cytosol);GO:0005524(ATP binding);GO:0003824(catalytic activity)	00020(Citrate cycle (TCA cycle))	K01648	EC:2.3.3.8	PREDICTED: Glycine max ATP-citrate synthase alpha chain protein 1-like (LOC100817228), mRNA	36.4348	31.5347	25.6984	16.5593	16.3823	8.04769	2.30643	1.20566	0.00636368	0.372576	up	yes
MSTRG.11914	LOC100527173	XR_418656.2	GO:0016021(integral component of membrane);GO:0016020(membrane)	NA	NA	NA	PREDICTED: Glycine max uncharacterized LOC100527173 (LOC100527173), ncRNA	0	15.2248	5.40544	0	0.057979	0	313.966	8.29446	5.90749e-05	0.00819944	up	yes
MSTRG.12	LOC100797904	MSTRG.12.1;MSTRG.12.2;NM_001254447.2	GO:0005576(extracellular region);GO:0006644(phospholipid metabolic process);GO:0050482(arachidonic acid secretion);GO:0016042(lipid catabolic process);GO:0004623(phospholipase A2 activity);GO:0005509(calcium ion binding)	00564(Glycerophospholipid metabolism);00565(Ether lipid metabolism);00590(Arachidonic acid metabolism);00591(Linoleic acid metabolism);00592(alpha-Linolenic acid metabolism)	K01047	EC:3.1.1.4	Glycine max phospholipase A2 homolog 3-like (LOC100797904), mRNA	13.8134	14.4197	16.8267	6.90244	6.20644	7.431	2.16902	1.11704	0.0275258	0.936955	up	yes
MSTRG.12200	LOC100805314	NM_001255730.2	GO:0016788(hydrolase activity, acting on ester bonds)	NA	NA	NA	Glycine max GDSL esterase/lipase At5g14450-like (LOC100805314), mRNA	4.80941	5.21493	5.2561	2.64461	2.17187	1.42827	2.45496	1.2957	0.0395465	1	up	yes
MSTRG.12398	LOC100796114	XM_003548648.3	GO:0009451(RNA modification);GO:0004519(endonuclease activity);GO:0090305(nucleic acid phosphodiester bond hydrolysis);GO:0003723(RNA binding);GO:0043231(intracellular membrane-bounded organelle)	NA	NA	NA	PREDICTED: Glycine max pentatricopeptide repeat-containing protein At1g77360, mitochondrial-like (LOC100796114), mRNA	3.34553	2.86938	0	0	0	0	3235.44	11.6597	1.07296e-06	0.000280898	up	yes
MSTRG.12417		MSTRG.12417.1	NA	NA	NA	NA		1.19591	0.581298	1.40281	0.323455	0	0.286534	4.88616	2.2887	0.0354978	1	up	yes
MSTRG.12441	LOC100780007	XM_003547855.3	NA	NA	NA	NA	PREDICTED: Glycine max uncharacterized LOC100780007 (LOC100780007), mRNA	2.87314	2.16479	0	0	0	0	1657.51	10.6948	4.21803e-06	0.000838424	up	yes
MSTRG.12456	LOC100306458	NM_001248420.1	GO:0006511(ubiquitin-dependent protein catabolic process)	04141(Protein processing in endoplasmic reticulum);04120(Ubiquitin mediated proteolysis)	K03094	NA	Glycine max uncharacterized LOC100306458 (LOC100306458), mRNA	62.3387	0.141278	0.188736	0.209551	0.233154	4.59752	11.7397	3.55332	0.036159	1	up	yes
MSTRG.12470	LOC100795220	XM_003547884.3	GO:0003735(structural constituent of ribosome);GO:0003723(RNA binding);GO:0030529(intracellular ribonucleoprotein complex);GO:0005840(ribosome);GO:0006412(translation);GO:0005622(intracellular);GO:0019843(rRNA binding)	03010(Ribosome)	K02987	NA	PREDICTED: Glycine max 40S ribosomal protein S4-1 (LOC100795220), mRNA	186.839	209.588	257.9	74.1415	58.8927	177.685	2.04858	1.03463	0.0335135	1	up	yes
MSTRG.12609	LOC100816016	XM_014769239.1;XM_003548003.3	GO:0012505(endomembrane system);GO:0048278(vesicle docking);GO:0005484(SNAP receptor activity);GO:0016021(integral component of membrane);GO:0031201(SNARE complex);GO:0006906(vesicle fusion);GO:0006887(exocytosis);GO:0000149(SNARE binding);GO:0016192(vesicle-mediated transport);GO:0006886(intracellular protein transport);GO:0016020(membrane);GO:0005886(plasma membrane);GO:0005886(plasma membrane)	04130(SNARE interactions in vesicular transport);04130(SNARE interactions in vesicular transport)	K08486	NA	PREDICTED: Glycine max syntaxin-related protein KNOLLE-like (LOC100816016), transcript variant X2, mRNA	13.0677	18.7427	20.4968	10.6883	8.92905	6.19258	2.02926	1.02095	0.0328259	1	up	yes
MSTRG.12681	LOC100795412	NM_001252802.2	GO:0009505(plant-type cell wall);GO:0009664(plant-type cell wall organization);GO:0004601(peroxidase activity);GO:0042744(hydrogen peroxide catabolic process);GO:0006979(response to oxidative stress);GO:0005576(extracellular region);GO:0098869(cellular oxidant detoxification);GO:0055114(oxidation-reduction process);GO:0016491(oxidoreductase activity);GO:0020037(heme binding);GO:0009506(plasmodesm…	00940(Phenylpropanoid biosynthesis)	K00430	EC:1.11.1.7	Glycine max peroxidase 12-like (LOC100795412), mRNA	140.368	128.344	93.9286	52.6864	40.5773	21.928	3.18194	1.66991	0.000238107	0.0279828	up	yes
MSTRG.12802	LOC100803537	XM_003548144.3;MSTRG.12802.1	GO:0030154(cell differentiation);GO:0006357(regulation of transcription from RNA polymerase II promoter);GO:0044212(transcription regulatory region DNA binding);GO:0043565(sequence-specific DNA binding);GO:0001135(transcription factor activity, RNA polymerase II transcription factor recruiting);GO:0005634(nucleus);GO:0000981(RNA polymerase II transcription factor activity, sequence-specific DNA b…	NA	NA	NA	PREDICTED: Glycine max transcription factor LAF1-like (LOC100803537), mRNA	6.62391	6.24359	1.52569	2.13013	2.22906	1.52888	2.47766	1.30898	0.0475315	1	up	yes
MSTRG.1281	LOC100812089	XM_006573697.2	GO:0010268(brassinosteroid homeostasis);GO:0016132(brassinosteroid biosynthetic process);GO:0007275(multicellular organism development);GO:0004497(monooxygenase activity);GO:0055114(oxidation-reduction process);GO:0016491(oxidoreductase activity);GO:0016125(sterol metabolic process);GO:0046872(metal ion binding);GO:0020037(heme binding);GO:0016705(oxidoreductase activity, acting on paired donors,…	NA	NA	NA	PREDICTED: Glycine max cytochrome P450 87A3-like (LOC100812089), mRNA	5.03334	4.39487	3.52432	1.05408	0.627661	1.13464	4.54234	2.18344	0.000975466	0.0905216	up	yes
MSTRG.12860	LOC100499779	NM_001248987.2	NA	NA	NA	NA	Glycine max uncharacterized LOC100499779 (LOC100499779), mRNA	1.21453	0.935041	1.13614	0.484695	0.433413	0.100446	3.23791	1.69506	0.0462081	1	up	yes
MSTRG.13084	LOC100783249	XM_003549906.3	GO:0016020(membrane);GO:0044550(secondary metabolite biosynthetic process);GO:0016709(oxidoreductase activity, acting on paired donors, with incorporation or reduction of molecular oxygen, NAD(P)H as one donor, and incorporation of one atom of oxygen);GO:0004497(monooxygenase activity);GO:0055114(oxidation-reduction process);GO:0016491(oxidoreductase activity);GO:0046872(metal ion binding);GO:002…	NA	NA	NA	PREDICTED: Glycine max cytochrome P450 77A1-like (LOC100783249), mRNA	6.67097	7.60986	0	0	0	0	7231.8	12.8201	2.52249e-07	8.73405e-05	up	yes
MSTRG.13109	DAO	NM_001250282.1	GO:0009308(amine metabolic process);GO:0048038(quinone binding);GO:0008131(primary amine oxidase activity);GO:0005507(copper ion binding);GO:0055114(oxidation-reduction process);GO:0016491(oxidoreductase activity);GO:0046872(metal ion binding)	00260(Glycine, serine and threonine metabolism);00350(Tyrosine metabolism);00360(Phenylalanine metabolism);00410(beta-Alanine metabolism);00950(Isoquinoline alkaloid biosynthesis);00960(Tropane, piperidine and pyridine alkaloid biosynthesis)	K00276	EC:1.4.3.21	Glycine max copper amino oxidase (DAO), mRNA	310.998	353.869	226.418	84.9182	72.2883	40.1459	4.5703	2.19229	6.61878e-07	0.000190296	up	yes
MSTRG.13161	LOC100797554	XM_003550490.3;MSTRG.13161.2	GO:0042732(D-xylose metabolic process);GO:0070403(NAD+ binding);GO:0048040(UDP-glucuronate decarboxylase activity);GO:0005802(trans-Golgi network)	00520(Amino sugar and nucleotide sugar metabolism)	K08678	EC:4.1.1.35	PREDICTED: Glycine max UDP-glucuronic acid decarboxylase 2-like (LOC100797554), mRNA	3.72488	4.90135	6.42682	1.78969	1.28198	1.67809	3.12339	1.64311	0.00929199	0.478798	up	yes
MSTRG.13180	LOC100791036	MSTRG.13180.1;NM_001254688.1	GO:0009607(response to biotic stimulus);GO:0006952(defense response)	NA	NA	NA	Glycine max stress-induced protein SAM22-like (LOC100791036), mRNA	3.78602	50.9691	1.89467	3.2354	1.92504	2.10207	8.06459	3.0116	0.00232721	0.178851	up	yes
MSTRG.13307	LOC100810705	XM_003551012.3	GO:0043086(negative regulation of catalytic activity);GO:0004857(enzyme inhibitor activity)	NA	NA	NA	PREDICTED: Glycine max 21 kDa protein-like (LOC100810705), mRNA	14.1756	17.3133	22.4039	7.04202	5.84926	3.96048	3.19472	1.67569	0.001223	0.107016	up	yes
MSTRG.13381	LOC100305383	XM_006600053.2	GO:0009926(auxin polar transport);GO:0009734(auxin-activated signaling pathway);GO:0016021(integral component of membrane);GO:0055085(transmembrane transport);GO:0006810(transport);GO:0005783(endoplasmic reticulum);GO:0005886(plasma membrane);GO:0016020(membrane);GO:0010329(auxin efflux transmembrane transporter activity);GO:0010252(auxin homeostasis);GO:0010315(auxin efflux)	NA	NA	NA	Glycine max auxin efflux carrier protein 4 (LOC100305383), mRNA	17.5077	18.3538	14.8152	10.4833	5.31667	7.17455	2.2038	1.13999	0.00992095	0.493763	up	yes
MSTRG.13419	LOC100791549	XR_419014.2;XR_419015.2;XR_001385861.1	GO:0008380(RNA splicing);GO:0071011(precatalytic spliceosome);GO:0071011(precatalytic spliceosome)	NA	NA	NA	PREDICTED: Glycine max U4/U6.U5 small nuclear ribonucleoprotein 27 kDa protein pseudogene (LOC100791549), transcript variant X1, misc_RNA	6.26838	4.27808	7.84834	3.06823	0.067157	1.18499	4.1833	2.06464	0.0327488	1	up	yes
MSTRG.13494	LOC100783242	XM_003549491.3	GO:0004185(serine-type carboxypeptidase activity);GO:0004180(carboxypeptidase activity);GO:0009742(brassinosteroid mediated signaling pathway);GO:0005615(extracellular space);GO:0051603(proteolysis involved in cellular protein catabolic process);GO:0006508(proteolysis);GO:0008233(peptidase activity);GO:0016787(hydrolase activity)	NA	NA	NA	PREDICTED: Glycine max serine carboxypeptidase 24-like (LOC100783242), mRNA	3.05937	4.19937	3.48365	1.75238	0.82703	0.869095	3.12446	1.64361	0.0139426	0.61396	up	yes
MSTRG.13539	LOC100803217	XM_003549527.3	NA	NA	NA	NA	PREDICTED: Glycine max uncharacterized LOC100803217 (LOC100803217), mRNA	2.46754	23.7095	0.178189	0.321385	0.162499	0.321998	33.0233	5.04541	0.000171837	0.0210393	up	yes
MSTRG.13556	LOC100810689	XM_014770105.1;XM_014770104.1	GO:0000470(maturation of LSU-rRNA);GO:0005730(nucleolus);GO:0006412(translation);GO:0003723(RNA binding);GO:0034513(box H/ACA snoRNA binding);GO:0000469(cleavage involved in rRNA processing);GO:0031118(rRNA pseudouridine synthesis);GO:0031120(snRNA pseudouridine synthesis);GO:0031429(box H/ACA snoRNP complex);GO:0031429(box H/ACA snoRNP complex)	NA	NA	NA	PREDICTED: Glycine max H/ACA ribonucleoprotein complex subunit 2-like protein (LOC100810689), transcript variant X2, mRNA	26.7539	17.9432	15.1854	8.82707	9.01621	8.47291	2.26835	1.18164	0.0202065	0.770243	up	yes
MSTRG.13630	MYB175	NM_001251711.1	GO:0005634(nucleus);GO:0006355(regulation of transcription, DNA-templated);GO:0006351(transcription, DNA-templated);GO:0003677(DNA binding)	NA	NA	NA	Glycine max MYB transcription factor MYB173 (MYB175), mRNA	45.8932	165.441	135.422	47.482	52.1656	67.231	2.06499	1.04614	0.0383567	1	up	yes
MSTRG.13689	LOC100814450;LOC100819400	XM_014769688.1;XM_014769689.1;XM_003549640.3	GO:0009451(RNA modification);GO:0004519(endonuclease activity);GO:0090305(nucleic acid phosphodiester bond hydrolysis);GO:0003723(RNA binding);GO:0043231(intracellular membrane-bounded organelle);GO:0016757(transferase activity, transferring glycosyl groups);GO:0005802(trans-Golgi network);GO:0005768(endosome);GO:0009969(xyloglucan biosynthetic process);GO:0016021(integral component of membrane);…	NA	NA	NA	PREDICTED: Glycine max pentatricopeptide repeat-containing protein At5g61370, mitochondrial-like (LOC100814450), transcript variant X1, mRNA;PREDICTED: Glycine max probable xyloglucan 6-xylosyltransferase 5 (LOC100819400), mRNA	5.23776	0.958364	0.962431	0.599224	0.959886	0.537215	3.41077	1.7701	0.0201766	0.770243	up	yes
MSTRG.13729	LOC100790510	XM_003549672.3	NA	NA	NA	NA	PREDICTED: Glycine max prostatic spermine-binding protein-like (LOC100790510), mRNA	26.0726	24.5283	13.7073	6.52571	10.7005	10.7013	2.29946	1.20129	0.0206521	0.777801	up	yes
MSTRG.1373	LOC100784841	XM_003517485.3	GO:1904668(positive regulation of ubiquitin protein ligase activity);GO:0097027(ubiquitin-protein transferase activator activity);GO:0010997(anaphase-promoting complex binding);GO:0016021(integral component of membrane);GO:0016020(membrane)	04120(Ubiquitin mediated proteolysis)	K03363	NA	PREDICTED: Glycine max cell division cycle 20.2, cofactor of APC complex (LOC100784841), mRNA	16.0151	14.6813	16.1623	7.67531	10.1656	5.56403	2.00628	1.00452	0.0222668	0.819273	up	yes
MSTRG.13749	LOC547928	MSTRG.13749.1;XM_003549692.3	GO:0016021(integral component of membrane);GO:0016020(membrane)	NA	NA	NA	PREDICTED: Glycine max 36.4 kDa proline-rich protein (LOC547928), mRNA	4.61803	2.21613	4.46455	0.552984	1.00012	1.07912	4.19719	2.06942	0.00229019	0.176427	up	yes
MSTRG.13794	LOC100795437	XR_419066.2	NA	NA	NA	NA	PREDICTED: Glycine max pentatricopeptide repeat-containing protein At1g08070, chloroplastic-like (LOC100795437), misc_RNA	0.784797	0.624157	0	0	0	0	814.943	9.67055	1.44109e-05	0.00233189	up	yes
MSTRG.13899	LOC102668195	XM_006601385.2	NA	NA	NA	NA	PREDICTED: Glycine max uncharacterized LOC102668195 (LOC102668195), mRNA	1.40206	0.984286	2.01905	0.488015	0.279808	0.421561	3.61883	1.85552	0.014133	0.620021	up	yes
MSTRG.14065	LOC100803386	XM_003549940.3	GO:0046983(protein dimerization activity)	NA	NA	NA	PREDICTED: Glycine max transcription factor bHLH18-like (LOC100803386), mRNA	4.17849	3.56952	3.02035	1.28799	1.29874	1.17904	2.84651	1.50919	0.0214329	0.798795	up	yes
MSTRG.14107	LOC100818328	XM_003549967.3	NA	NA	NA	NA	PREDICTED: Glycine max LOB domain-containing protein 38-like (LOC100818328), mRNA	1.61124	11.1555	40.4213	10.6304	1.39538	2.07087	3.71854	1.89473	0.0448564	1	up	yes
MSTRG.14109	LOC100819937	XM_003549970.2	GO:0042744(hydrogen peroxide catabolic process);GO:0006979(response to oxidative stress);GO:0005576(extracellular region);GO:0098869(cellular oxidant detoxification);GO:0004601(peroxidase activity);GO:0055114(oxidation-reduction process);GO:0016491(oxidoreductase activity);GO:0020037(heme binding);GO:0046872(metal ion binding)	00940(Phenylpropanoid biosynthesis)	K00430	EC:1.11.1.7	PREDICTED: Glycine max peroxidase 50 (LOC100819937), mRNA	133.248	157.686	103.656	65.4577	38.6297	71.3538	2.23631	1.16112	0.00718622	0.404551	up	yes
MSTRG.14198	LOC100810503	MSTRG.14198.1;XM_003550036.3	GO:0016722(oxidoreductase activity, oxidizing metal ions);GO:0009505(plant-type cell wall);GO:0005507(copper ion binding);GO:0016491(oxidoreductase activity);GO:0009506(plasmodesma);GO:0055114(oxidation-reduction process)	NA	NA	NA	PREDICTED: Glycine max L-ascorbate oxidase homolog (LOC100810503), mRNA	123.29	119.325	92.6084	62.0777	24.0808	63.0807	2.22394	1.15312	0.0134784	0.601966	up	yes
MSTRG.14274	LOC100793327	NM_001254627.2;XM_006600128.2	GO:0042744(hydrogen peroxide catabolic process);GO:0006979(response to oxidative stress);GO:0005576(extracellular region);GO:0098869(cellular oxidant detoxification);GO:0004601(peroxidase activity);GO:0055114(oxidation-reduction process);GO:0016491(oxidoreductase activity);GO:0020037(heme binding);GO:0046872(metal ion binding);GO:0046872(metal ion binding)	00940(Phenylpropanoid biosynthesis);00940(Phenylpropanoid biosynthesis)	K00430	EC:1.11.1.7	PREDICTED: Glycine max peroxidase 16-like (LOC100793327), transcript variant X1, mRNA	7.95591	17.1071	15.9262	6.66152	7.18734	5.95905	2.06599	1.04684	0.0410295	1	up	yes
MSTRG.14297	LOC100780730	XM_003549184.3	GO:0016021(integral component of membrane);GO:0016020(membrane);GO:0015098(molybdate ion transmembrane transporter activity);GO:0015689(molybdate ion transport)	NA	NA	NA	PREDICTED: Glycine max molybdate transporter 1-like (LOC100780730), mRNA	25.8495	0	13.035	0	0	0	19272.9	14.2343	2.87424e-08	1.3814e-05	up	yes
MSTRG.1437	LOC100813532	NM_001289359.1	GO:0052689(carboxylic ester hydrolase activity);GO:0009056(catabolic process);GO:0016787(hydrolase activity);GO:0005829(cytosol);GO:0008152(metabolic process)	NA	NA	NA	Glycine max 2-hydroxyisoflavanone dehydratase-like (LOC100813532), mRNA	0	73.0666	69.4029	0	0	0	50861.5	15.6343	4.9633e-09	3.07353e-06	up	yes
MSTRG.14484	LOC100793150	XM_003550252.3	NA	NA	NA	NA	PREDICTED: Glycine max uncharacterized LOC100793150 (LOC100793150), mRNA	0	27.8725	27.6001	0	0	0	13114.5	13.6789	5.95009e-08	2.66109e-05	up	yes
MSTRG.14772	LOC100808393	XM_003552759.3	GO:0005543(phospholipid binding)	NA	NA	NA	PREDICTED: Glycine max putative clathrin assembly protein At4g40080 (LOC100808393), mRNA	2.3979	1.19967	0	0	0	0	1210.67	10.2416	8.28441e-06	0.00148204	up	yes
MSTRG.14850	LOC100783816	XM_003552221.3	GO:0000778(condensed nuclear chromosome kinetochore);GO:0051754(meiotic sister chromatid cohesion, centromeric);GO:0007094(mitotic spindle assembly checkpoint);GO:0006468(protein phosphorylation);GO:0004672(protein kinase activity)	NA	NA	NA	PREDICTED: Glycine max probable inactive serine/threonine-protein kinase bub1 (LOC100783816), mRNA	2.99922	3.01435	3.31743	0.883241	0.638209	0.451785	4.72422	2.24008	0.00125827	0.109211	up	yes
MSTRG.15203	LOC102663430	XM_006602068.2	NA	NA	NA	NA	PREDICTED: Glycine max lysine-rich arabinogalactan protein 19-like (LOC102663430), mRNA	31.5198	25.6074	31.0557	0	0	8.04784	10.2927	3.36355	0.0470692	1	up	yes
MSTRG.15375	LOC100789491	XM_003553067.3	GO:0016747(transferase activity, transferring acyl groups other than amino-acyl groups)	00940(Phenylpropanoid biosynthesis);00945(Stilbenoid, diarylheptanoid and gingerol biosynthesis);00941(Flavonoid biosynthesis)	K13065	EC:2.3.1.133	PREDICTED: Glycine max spermidine hydroxycinnamoyl transferase-like (LOC100789491), mRNA	2.04308	0.870599	1.62614	0	0	0	2061.27	11.0093	1.60553e-13	1.78274e-10	up	yes
MSTRG.15549	LOC100783627	XM_003551177.3	GO:0005774(vacuolar membrane);GO:0016020(membrane);GO:0006855(drug transmembrane transport);GO:0015297(antiporter activity);GO:0015238(drug transmembrane transporter activity);GO:0055085(transmembrane transport);GO:0016021(integral component of membrane)	NA	NA	NA	PREDICTED: Glycine max protein DETOXIFICATION 29-like (LOC100783627), mRNA	1.46635	1.1356	0.715635	0.174087	0.207249	0.12465	6.44501	2.68818	0.000666676	0.0668774	up	yes
MSTRG.15595	LOC100500611	XM_006601699.2;NM_001249859.1;MSTRG.15595.3	GO:0020037(heme binding);GO:0016021(integral component of membrane);GO:0016020(membrane);GO:0046872(metal ion binding);GO:0046872(metal ion binding)	NA	NA	NA	Glycine max uncharacterized LOC100500611 (LOC100500611), mRNA	32.1162	34.6589	26.9303	9.14006	21.9738	8.79355	2.36797	1.24365	0.0166572	0.683285	up	yes
MSTRG.15598	LOC100777031	XM_003552045.3;XM_014771191.1	GO:0016567(protein ubiquitination);GO:0004842(ubiquitin-protein transferase activity);GO:0005737(cytoplasm);GO:0005634(nucleus);GO:0016740(transferase activity);GO:0016740(transferase activity)	NA	NA	NA	PREDICTED: Glycine max U-box domain-containing protein 9-like (LOC100777031), transcript variant X1, mRNA	5.9145	7.12961	3.81358	1.47947	1.29315	3.48507	2.65071	1.40638	0.0297089	0.975614	up	yes
MSTRG.15772	LOC100800406	XM_003552169.3	GO:0030246(carbohydrate binding);GO:0016021(integral component of membrane);GO:0016020(membrane)	NA	NA	NA	PREDICTED: Glycine max L-type lectin-domain containing receptor kinase VIII.2-like (LOC100800406), mRNA	10.58	0	12.6531	0	0	0	9189.3	13.1657	1.49054e-07	5.78276e-05	up	yes
MSTRG.1579	LOC100500524	XM_003535882.3	GO:0005746(mitochondrial respiratory chain);GO:0005743(mitochondrial inner membrane);GO:0005739(mitochondrion);GO:0016021(integral component of membrane);GO:0016020(membrane)	NA	NA	NA	PREDICTED: Glycine max cytochrome c oxidase subunit 5C-2 (LOC100500524), mRNA	2.20816	22.2511	2.15674	1.50296	1.69403	1.75286	5.46657	2.45064	0.0115179	0.539867	up	yes
MSTRG.15797		MSTRG.15797.1;MSTRG.15797.2	NA	NA	NA	NA		1.05181	0	0.778117	0	0	0	932.349	9.86473	1.20366e-05	0.00197751	up	yes
MSTRG.15807	LOC100527807	MSTRG.15807.1;NM_001250782.1	NA	NA	NA	NA	Glycine max uncharacterized LOC100527807 (LOC100527807), mRNA	9.40794	10.7677	8.87751	5.45495	5.06572	3.68159	2.05231	1.03725	0.0306287	0.990234	up	yes
MSTRG.16143	LOC100817479	XR_419661.2	GO:0043231(intracellular membrane-bounded organelle);GO:0016790(thiolester hydrolase activity)	NA	NA	NA	PREDICTED: Glycine max uncharacterized LOC100817479 (LOC100817479), ncRNA	25.407	30.4363	12.9081	10.5029	2.33716	8.14777	3.27363	1.71089	0.00923377	0.478033	up	yes
MSTRG.16183	LOC100791784	MSTRG.16183.1;XM_003552487.3	GO:0005576(extracellular region);GO:0009664(plant-type cell wall organization);GO:0005618(cell wall);GO:0016020(membrane)	NA	NA	NA	PREDICTED: Glycine max expansin-A1 (LOC100791784), mRNA	2.41789	2.3565	2.08388	0.129118	0.130621	0.150306	15.9071	3.9916	1.92181e-07	6.98693e-05	up	yes
MSTRG.1623	LOC100806784	XM_003536119.3	GO:0005730(nucleolus);GO:0042273(ribosomal large subunit biogenesis)	NA	NA	NA	PREDICTED: Glycine max nucleolar protein 16-like (LOC100806784), mRNA	5.79686	6.35373	7.92255	4.24616	1.07694	1.31571	3.02121	1.59512	0.0291015	0.9631	up	yes
MSTRG.16318	AOC6	NM_001253104.2	GO:0046423(allene-oxide cyclase activity);GO:0009507(chloroplast);GO:0016853(isomerase activity)	00592(alpha-Linolenic acid metabolism)	K10525	EC:5.3.99.6	Glycine max allene oxide cyclase 4, chloroplastic-like (AOC6), mRNA	9.84751	9.8366	7.55828	2.6092	2.2373	2.09927	3.92028	1.97096	0.00148812	0.124465	up	yes
MSTRG.16371	LOC100798636	XM_006602966.2;XM_003551771.3	GO:0005524(ATP binding);GO:0000166(nucleotide binding);GO:0000166(nucleotide binding)	03040(Spliceosome);04141(Protein processing in endoplasmic reticulum);04144(Endocytosis);04144(Endocytosis)	K03283	NA	PREDICTED: Glycine max heat shock cognate 70 kDa protein 2-like (LOC100798636), transcript variant X1, mRNA	19.5378	19.2483	12.2371	3.47629	1.21139	2.55331	7.01936	2.81134	1.56482e-07	5.99867e-05	up	yes
MSTRG.16379	LOC100786464	XM_003552641.3	GO:0005777(peroxisome);GO:0008152(metabolic process);GO:0003824(catalytic activity);GO:0004165(dodecenoyl-CoA delta-isomerase activity);GO:0009062(fatty acid catabolic process)	NA	NA	NA	PREDICTED: Glycine max enoyl-CoA delta isomerase 1, peroxisomal (LOC100786464), mRNA	29.6153	0	29.5422	0	0	0	28421.8	14.7947	1.19687e-08	6.76149e-06	up	yes
MSTRG.16388	LOC100791068	XM_003552650.3	GO:0005509(calcium ion binding)	NA	NA	NA	PREDICTED: Glycine max uncharacterized LOC100791068 (LOC100791068), mRNA	3.58259	8.45658	2.54265	0.397822	0.048681	0	32.3206	5.01438	5.68721e-05	0.00792788	up	yes
MSTRG.16404	LOC100796346	MSTRG.16404.1;XM_003552659.3	GO:0006413(translational initiation);GO:0003743(translation initiation factor activity)	03013(RNA transport)	K03262	NA	PREDICTED: Glycine max eukaryotic translation initiation factor 5-like (LOC100796346), mRNA	43.4586	1.56363	58.5864	0.821658	2.547	1.8668	19.1755	4.26119	3.78036e-06	0.000770451	up	yes
MSTRG.16470	LOC100305930	XM_006603569.2;XM_006603570.2;NM_001248178.2	GO:0015979(photosynthesis);GO:0016992(lipoate synthase activity);GO:0009107(lipoate biosynthetic process);GO:0009249(protein lipoylation);GO:0009249(protein lipoylation)	NA	NA	NA	Glycine max uncharacterized LOC100305930 (LOC100305930), mRNA	1.79791	9.40493	1.3556	0.826176	0.703973	1.38299	4.30785	2.10697	0.0171344	0.694891	up	yes
MSTRG.16603	LOC100803092	NM_001255025.2	GO:0006006(glucose metabolic process);GO:0030246(carbohydrate binding);GO:0005975(carbohydrate metabolic process);GO:0016853(isomerase activity);GO:0003824(catalytic activity);GO:0004034(aldose 1-epimerase activity);GO:0019318(hexose metabolic process);GO:0033499(galactose catabolic process via UDP-galactose)	00010(Glycolysis / Gluconeogenesis);00052(Galactose metabolism)	K01785	EC:5.1.3.3	Glycine max aldose 1-epimerase-like (LOC100803092), mRNA	8.47178	11.4801	5.48076	5.24091	3.61103	1.94918	2.39385	1.25933	0.0431515	1	up	yes
MSTRG.16661	LOC102662105	MSTRG.16661.1;XM_006603850.2	GO:0051513(regulation of monopolar cell growth)	NA	NA	NA	PREDICTED: Glycine max protein LONGIFOLIA 1-like (LOC102662105), mRNA	2.05433	3.69425	1.84591	0.594225	0.262372	0.708849	4.81497	2.26753	0.000701513	0.0695059	up	yes
MSTRG.16672	LOC100803287	NM_001254489.1	GO:0033356(UDP-L-arabinose metabolic process);GO:0030244(cellulose biosynthetic process);GO:0052691(UDP-arabinopyranose mutase activity);GO:0016866(intramolecular transferase activity);GO:0009832(plant-type cell wall biogenesis);GO:0005794(Golgi apparatus);GO:0005829(cytosol)	00520(Amino sugar and nucleotide sugar metabolism)	K13379	EC:2.4.1.-;EC:5.4.99.30	Glycine max alpha-1,4-glucan-protein synthase [UDP-forming] 2-like (LOC100803287), mRNA	3.33689	3.80855	2.34145	1.04915	1.58659	0.732612	2.83668	1.5042	0.0327624	1	up	yes
MSTRG.16717	LOC102664706	XM_006603901.2	NA	NA	NA	NA	PREDICTED: Glycine max uncharacterized LOC102664706 (LOC102664706), mRNA	2.36295	0	4.44829	0	0	0	1391.22	10.4421	6.46612e-06	0.00120356	up	yes
MSTRG.16847	LOC100798662	MSTRG.16847.1;XR_001386683.1	NA	NA	NA	NA	PREDICTED: Glycine max ribosomal RNA-processing protein 14-C-like (LOC100798662), misc_RNA	15.9417	16.6965	20.7907	11.0823	1.58047	3.99571	3.1965	1.67649	0.00826456	0.437709	up	yes
MSTRG.16862	LOC100499962	MSTRG.16862.1;NM_001251734.1	NA	NA	NA	NA	Glycine max uncharacterized LOC100499962 (LOC100499962), mRNA	1.80467	1.94758	1.23819	0.67001	0.529956	0.303231	3.31364	1.72842	0.0250312	0.884776	up	yes
MSTRG.17070	LOC100803276	XR_001386629.1	NA	NA	NA	NA	PREDICTED: Glycine max U5 small nuclear ribonucleoprotein 40 kDa protein pseudogene (LOC100803276), misc_RNA	2.14416	27.9495	2.26393	0.997761	1.68528	1.19724	8.57058	3.09939	0.00101011	0.0931989	up	yes
MSTRG.17133	LOC100787734	XM_003554041.3	GO:0046373(L-arabinose metabolic process);GO:0046556(alpha-L-arabinofuranosidase activity);GO:0009505(plant-type cell wall)	00520(Amino sugar and nucleotide sugar metabolism)	K01209	EC:3.2.1.55	PREDICTED: Glycine max alpha-L-arabinofuranosidase 1-like (LOC100787734), mRNA	4.93208	5.07245	3.37369	2.3364	1.0308	0.888055	3.17151	1.66517	0.00972176	0.490675	up	yes
MSTRG.1716	LOC100803065	MSTRG.1716.1;NM_001254670.1	GO:0009734(auxin-activated signaling pathway);GO:0005634(nucleus);GO:0006355(regulation of transcription, DNA-templated);GO:0006351(transcription, DNA-templated)	04075(Plant hormone signal transduction)	K14484	NA	Glycine max auxin-induced protein AUX28-like (LOC100803065), mRNA	10.6768	10.0332	8.03838	5.36305	3.05266	4.52402	2.21412	1.14673	0.0385217	1	up	yes
MSTRG.17280	LOC100306473	NM_001248629.1	GO:0015935(small ribosomal subunit);GO:0002181(cytoplasmic translation);GO:0003723(RNA binding);GO:0003735(structural constituent of ribosome);GO:0022627(cytosolic small ribosomal subunit);GO:0005840(ribosome);GO:0006412(translation);GO:0005622(intracellular)	03010(Ribosome)	K02969	NA	Glycine max uncharacterized LOC100306473 (LOC100306473), mRNA	93.7625	163.197	169.636	38.6669	105.826	38.6808	2.3446	1.22934	0.0141757	0.620401	up	yes
MSTRG.17325	LOC100818215	XM_003554182.3	GO:0000790(nuclear chromatin);GO:0006342(chromatin silencing);GO:0003677(DNA binding);GO:0005694(chromosome);GO:0000786(nucleosome);GO:0046982(protein heterodimerization activity);GO:0005634(nucleus)	NA	NA	NA	PREDICTED: Glycine max histone H2AX-like (LOC100818215), mRNA	48.0692	17.3627	46.758	8.51488	12.6309	18.8573	2.72848	1.4481	0.00980322	0.49247	up	yes
MSTRG.17385	AUX28	NM_001249764.1	GO:0009734(auxin-activated signaling pathway);GO:0005634(nucleus);GO:0006355(regulation of transcription, DNA-templated);GO:0006351(transcription, DNA-templated)	04075(Plant hormone signal transduction)	K14484	NA	Glycine max auxin-regulated protein (Aux28) (AUX28), mRNA	32.3332	34.1939	24.944	11.1365	5.49811	13.8506	2.96633	1.56868	0.00102223	0.0937806	up	yes
MSTRG.17431	LOC100811284	XM_003553462.3	GO:0004674(protein serine/threonine kinase activity);GO:0005524(ATP binding);GO:0000166(nucleotide binding);GO:0016310(phosphorylation);GO:0016301(kinase activity);GO:0006468(protein phosphorylation);GO:0004672(protein kinase activity);GO:0016021(integral component of membrane);GO:0016020(membrane);GO:0016740(transferase activity)	NA	NA	NA	PREDICTED: Glycine max leucine-rich repeat receptor-like protein kinase PXL2 (LOC100811284), mRNA	0.132635	0.250334	6.31715	0.1134	0.085672	0.163678	17.2536	4.10882	0.000872101	0.0818733	up	yes
MSTRG.17451	LOC100778843	XM_003554274.3;XM_006604467.2;MSTRG.17451.3	NA	NA	NA	NA	PREDICTED: Glycine max uncharacterized LOC100778843 (LOC100778843), transcript variant X2, mRNA	12.632	11.0316	6.43525	5.94728	1.87194	2.81218	2.84395	1.50789	0.00820677	0.437129	up	yes
MSTRG.17508	LOC100786645	XM_014771419.1;XM_003553495.3	NA	NA	NA	NA	PREDICTED: Glycine max uncharacterized LOC100786645 (LOC100786645), transcript variant X2, mRNA	1.00399	0.964487	1.09518	0.238871	0.2311	0.288993	3.98442	1.99437	0.00642817	0.375501	up	yes
MSTRG.1763	LOC100306699	NM_001248196.2	GO:0022625(cytosolic large ribosomal subunit);GO:0003735(structural constituent of ribosome);GO:0030529(intracellular ribonucleoprotein complex);GO:0005840(ribosome);GO:0006412(translation);GO:0070180(large ribosomal subunit rRNA binding)	03010(Ribosome)	K02894	NA	Glycine max uncharacterized LOC100306699 (LOC100306699), mRNA	54.4691	46.8169	51.8616	35.4583	5.29523	4.03109	3.45734	1.78966	0.0129201	0.581876	up	yes
MSTRG.17630	LOC100805583	XM_003554409.3	GO:0043928(exonucleolytic nuclear-transcribed mRNA catabolic process involved in deadenylation-dependent decay);GO:0030015(CCR4-NOT core complex);GO:0090503(RNA phosphodiester bond hydrolysis, exonucleolytic);GO:0000932(P-body);GO:0003676(nucleic acid binding);GO:0017148(negative regulation of translation);GO:0004535(poly(A)-specific ribonuclease activity)	03018(RNA degradation)	K12581	NA	PREDICTED: Glycine max probable CCR4-associated factor 1 homolog 11 (LOC100805583), mRNA	0	4.79669	4.77877	0	0	0	3088.07	11.5925	1.15535e-06	0.000295266	up	yes
MSTRG.17686	LOC100790570	XM_003554463.3;XM_006604628.2	GO:0030490(maturation of SSU-rRNA);GO:0003723(RNA binding);GO:0000028(ribosomal small subunit assembly);GO:0003735(structural constituent of ribosome);GO:0022627(cytosolic small ribosomal subunit);GO:0005840(ribosome);GO:0006412(translation);GO:0005622(intracellular);GO:0005622(intracellular)	03010(Ribosome);03010(Ribosome)	K02979	NA	PREDICTED: Glycine max 40S ribosomal protein S28 (LOC100790570), transcript variant X2, mRNA	18.3749	1.28219	2.21442	1.14382	1.73446	1.06972	5.45989	2.44887	0.0119776	0.554949	up	yes
MSTRG.17856		MSTRG.17856.1	NA	NA	NA	NA		10.7988	14.6534	14.576	6.18861	3.9503	7.22326	2.2774	1.18739	0.0273169	0.931812	up	yes
MSTRG.17913	LOC100305465	NM_001248841.2	GO:0000790(nuclear chromatin);GO:0006342(chromatin silencing);GO:0003677(DNA binding);GO:0005694(chromosome);GO:0000786(nucleosome);GO:0046982(protein heterodimerization activity);GO:0005634(nucleus)	NA	NA	NA	Glycine max uncharacterized LOC100305465 (LOC100305465), mRNA	31.9409	27.6036	33.0035	8.96151	24.3797	5.8407	2.38417	1.25349	0.0291518	0.963774	up	yes
MSTRG.17914	LOC100819284	XR_001386580.1;XM_003553695.3;XM_006604767.2	GO:0005829(cytosol);GO:0005829(cytosol)	NA	NA	NA	PREDICTED: Glycine max uncharacterized LOC100819284 (LOC100819284), transcript variant X2, mRNA	8.74243	10.374	0.385608	0.346986	0.837198	0.509083	11.723	3.55127	8.04433e-05	0.0109298	up	yes
MSTRG.17977	LOC102662645	MSTRG.17977.1;XM_006604798.2;MSTRG.17977.3	NA	NA	NA	NA	PREDICTED: Glycine max uncharacterized LOC102662645 (LOC102662645), mRNA	5.90164	5.14728	5.33522	2.20776	3.36305	1.91708	2.18743	1.12924	0.048293	1	up	yes
MSTRG.18032	LOC100800963	XM_003553742.3	GO:0005667(transcription factor complex);GO:0060261(positive regulation of transcription initiation from RNA polymerase II promoter);GO:0003713(transcription coactivator activity);GO:0003676(nucleic acid binding);GO:0008270(zinc ion binding);GO:0005634(nucleus);GO:0006355(regulation of transcription, DNA-templated);GO:0003677(DNA binding);GO:0016021(integral component of membrane);GO:0016020(memb…	NA	NA	NA	PREDICTED: Glycine max uncharacterized LOC100800963 (LOC100800963), mRNA	2.76442	2.2818	0.871438	0.47086	0.752445	0.863949	2.81744	1.49439	0.0462309	1	up	yes
MSTRG.18212	LOC100809801	XM_014764342.1	GO:0043565(sequence-specific DNA binding);GO:0006355(regulation of transcription, DNA-templated);GO:0003700(transcription factor activity, sequence-specific DNA binding)	NA	NA	NA	PREDICTED: Glycine max probable WRKY transcription factor 61 (LOC100809801), mRNA	2.63323	2.70825	1.43868	0.85511	0.539808	1.03737	2.76452	1.46703	0.0421821	1	up	yes
MSTRG.18325	LOC100803246	XM_003519780.3	GO:0016846(carbon-sulfur lyase activity);GO:0003824(catalytic activity)	00380(Tryptophan metabolism)	K16903	EC:2.6.1.99	PREDICTED: Glycine max L-tryptophan--pyruvate aminotransferase 1-like (LOC100803246), mRNA	2.07277	2.08629	1.40307	0.222854	0.102378	0.098454	12.7627	3.67386	1.11413e-05	0.00186854	up	yes
MSTRG.1839	LOC102659621	XM_006588704.2;XM_006588706.2	NA	NA	NA	NA	PREDICTED: Glycine max uncharacterized LOC102659621 (LOC102659621), transcript variant X1, mRNA	3.18151	1.39412	2.09775	1.28637	0.454425	0.610975	2.82673	1.49914	0.0455515	1	up	yes
MSTRG.18394	RPL2	MSTRG.18394.1;NM_001249345.1	GO:0015934(large ribosomal subunit);GO:0003723(RNA binding);GO:0022625(cytosolic large ribosomal subunit);GO:0002181(cytoplasmic translation);GO:0003735(structural constituent of ribosome);GO:0005840(ribosome);GO:0006412(translation);GO:0005622(intracellular)	03010(Ribosome)	K02938	NA	Glycine max ribosomal protein L2 (RPL2), mRNA	122.833	16.624	18.486	9.92387	14.2049	12.2034	4.31998	2.11103	0.00202155	0.158384	up	yes
MSTRG.1841	LOC100811277	XM_003537227.3	GO:0042744(hydrogen peroxide catabolic process);GO:0006979(response to oxidative stress);GO:0005576(extracellular region);GO:0098869(cellular oxidant detoxification);GO:0004601(peroxidase activity);GO:0055114(oxidation-reduction process);GO:0016491(oxidoreductase activity);GO:0020037(heme binding);GO:0046872(metal ion binding)	00940(Phenylpropanoid biosynthesis)	K00430	EC:1.11.1.7	PREDICTED: Glycine max peroxidase 21 (LOC100811277), mRNA	23.4415	28.2136	8.94457	10.7973	3.3039	8.04771	2.7484	1.45859	0.0156748	0.657575	up	yes
MSTRG.18436	LOC100796318	XM_003517976.3	NA	NA	NA	NA	PREDICTED: Glycine max protein N-lysine methyltransferase METTL21A-like (LOC100796318), mRNA	5.99718	0	7.32291	0	0	0	4076.09	11.993	7.66141e-07	0.000216408	up	yes
MSTRG.18642	LOC100527161	NM_001248847.2	NA	NA	NA	NA	Glycine max uncharacterized LOC100527161 (LOC100527161), mRNA	2.37547	3.9684	0	0	0	0	1152.29	10.1703	9.06306e-06	0.00160351	up	yes
MSTRG.18960	WRKY22	MSTRG.18960.1;MSTRG.18960.2;NM_001250675.1;MSTRG.18960.4	GO:0043565(sequence-specific DNA binding);GO:0006355(regulation of transcription, DNA-templated);GO:0003700(transcription factor activity, sequence-specific DNA binding)	NA	NA	NA	Glycine max transcription factor (WRKY22), mRNA	11.4796	7.58964	26.3088	5.70067	6.36025	8.82166	2.1084	1.07615	0.0393364	1	up	yes
MSTRG.18969	LOC100780214	XM_014767151.1	NA	04075(Plant hormone signal transduction)	K14484	NA	PREDICTED: Glycine max auxin-induced protein AUX28-like (LOC100780214), mRNA	22.1928	19.8607	14.6025	10.9469	6.92403	9.97922	2.02649	1.01899	0.0386455	1	up	yes
MSTRG.19440	FAD3B	NM_001249185.1	GO:0006631(fatty acid metabolic process);GO:0006629(lipid metabolic process);GO:0005789(endoplasmic reticulum membrane);GO:0006633(fatty acid biosynthetic process);GO:0016717(oxidoreductase activity, acting on paired donors, with oxidation of a pair of donors resulting in the reduction of molecular oxygen to two molecules of water);GO:0055114(oxidation-reduction process);GO:0016491(oxidoreductase…	NA	NA	NA	Glycine max microsomal omega-3-fatty acid desaturase (FAD3B), mRNA	31.0149	33.0981	32.3768	17.3787	18.2271	10.0095	2.12595	1.08811	0.0132649	0.594018	up	yes
MSTRG.19647	LOC100791414	XM_003519359.3	GO:0042744(hydrogen peroxide catabolic process);GO:0006979(response to oxidative stress);GO:0005576(extracellular region);GO:0098869(cellular oxidant detoxification);GO:0004601(peroxidase activity);GO:0055114(oxidation-reduction process);GO:0016491(oxidoreductase activity);GO:0020037(heme binding);GO:0046872(metal ion binding)	00940(Phenylpropanoid biosynthesis)	K00430	EC:1.11.1.7	PREDICTED: Glycine max peroxidase P7-like (LOC100791414), mRNA	27.0676	49.5503	3.33675	5.41562	4.0752	15.942	3.12687	1.64472	0.0402007	1	up	yes
MSTRG.19710	LOC100306609	NM_001250554.2	NA	NA	NA	NA	Glycine max uncharacterized LOC100306609 (LOC100306609), mRNA	78.7895	71.544	73.5791	40.3243	41.0703	20.2033	2.21735	1.14884	0.00744163	0.413452	up	yes
MSTRG.19747	LOC100793700	MSTRG.19747.1;XM_003519444.2	GO:0046872(metal ion binding);GO:0005509(calcium ion binding)	04016(MAPK signaling pathway - plant);04070(Phosphatidylinositol signaling system);04626(Plant-pathogen interaction)	K02183	NA	PREDICTED: Glycine max calmodulin (LOC100793700), mRNA	60.7368	54.3148	56.3204	4.05984	5.63077	48.1907	2.82761	1.49958	0.0463917	1	up	yes
MSTRG.19817	LOC100306089	MSTRG.19817.1;NM_001250420.1	GO:0046983(protein dimerization activity)	NA	NA	NA	Glycine max uncharacterized LOC100306089 (LOC100306089), mRNA	0	0.712198	14.8246	0	0	0	5316.73	12.3763	3.26685e-06	0.000692078	up	yes
MSTRG.19898	LOC102669549	MSTRG.19898.1;XM_006575643.2	GO:0046916(cellular transition metal ion homeostasis);GO:0030001(metal ion transport);GO:0046914(transition metal ion binding);GO:0005737(cytoplasm);GO:0046872(metal ion binding)	NA	NA	NA	PREDICTED: Glycine max uncharacterized LOC102669549 (LOC102669549), mRNA	24.68	25.1614	15.888	9.81147	1.50581	8.98807	3.20205	1.679	0.0147388	0.632035	up	yes
MSTRG.20067	LOC100781899	XM_003556607.3	GO:0004185(serine-type carboxypeptidase activity);GO:0004180(carboxypeptidase activity);GO:0051603(proteolysis involved in cellular protein catabolic process);GO:0006508(proteolysis);GO:0008233(peptidase activity);GO:0016787(hydrolase activity)	NA	NA	NA	PREDICTED: Glycine max serine carboxypeptidase-like 50 (LOC100781899), mRNA	1.22699	1.39472	0.698039	0.241907	0.139918	0.045954	7.66546	2.93837	0.000819765	0.0783301	up	yes
MSTRG.2007	LOC100788592	MSTRG.2007.1;XM_003535761.3	GO:0007165(signal transduction);GO:0046658(anchored component of plasma membrane);GO:0009506(plasmodesma);GO:0004871(signal transducer activity);GO:0016021(integral component of membrane);GO:0016020(membrane);GO:0006952(defense response)	NA	NA	NA	PREDICTED: Glycine max protein YLS9-like (LOC100788592), mRNA	0.0179325	5.47664	18.9507	0.023719	0	0	847.977	9.72788	6.38641e-07	0.000185533	up	yes
MSTRG.20160	LOC100527255	MSTRG.20160.1;NM_001250157.1	GO:0090502(RNA phosphodiester bond hydrolysis, endonucleolytic);GO:0033897(ribonuclease T2 activity);GO:0003723(RNA binding);GO:0009651(response to salt stress)	NA	NA	NA	Glycine max uncharacterized LOC100527255 (LOC100527255), mRNA	21.4065	24.311	21.7572	7.69197	2.23691	10.9695	3.16255	1.66109	0.00507948	0.315153	up	yes
MSTRG.20250		MSTRG.20250.1	NA	NA	NA	NA		18.803	78.0169	58.302	18.4944	4.40002	29.7338	2.89108	1.53161	0.0220581	0.81549	up	yes
MSTRG.20359	LOC100813983	XM_003555677.3	GO:0050661(NADP binding);GO:0004499(N,N-dimethylaniline monooxygenase activity);GO:0050660(flavin adenine dinucleotide binding);GO:0004497(monooxygenase activity);GO:0055114(oxidation-reduction process);GO:0016491(oxidoreductase activity)	00380(Tryptophan metabolism)	K11816	EC:1.14.13.168	PREDICTED: Glycine max probable indole-3-pyruvate monooxygenase YUCCA7 (LOC100813983), mRNA	1.15283	2.08523	2.01257	0.531172	0.779253	0.508524	2.88079	1.52646	0.028279	0.950535	up	yes
MSTRG.20411	LOC100500628	NM_001250109.1	NA	NA	NA	NA	Glycine max uncharacterized LOC100500628 (LOC100500628), mRNA	1.34921	15.359	1.51968	0	0	0	3111.15	11.6032	2.78528e-10	2.24222e-07	up	yes
MSTRG.20655	LOC100801713	NM_001254272.1	NA	NA	NA	NA	Glycine max probably inactive leucine-rich repeat receptor-like protein kinase At3g28040-like (LOC100801713), mRNA	5.36448	1.81866	0	0	0	0	2285.68	11.1584	3.38945e-06	0.000708726	up	yes
MSTRG.20829	LOC100820534	XM_003555319.3	GO:0003824(catalytic activity)	NA	NA	NA	PREDICTED: Glycine max uncharacterized LOC100820534 (LOC100820534), mRNA	1.67699	1.67693	0	0	0	0	2264.4	11.1449	2.4827e-06	0.000551348	up	yes
MSTRG.20837	LOC100785102	XM_006606036.2;XM_006606034.2;XM_006606035.2;XM_006606033.2	GO:0008289(lipid binding);GO:0043565(sequence-specific DNA binding);GO:0005634(nucleus);GO:0006355(regulation of transcription, DNA-templated);GO:0003677(DNA binding);GO:0003677(DNA binding)	NA	NA	NA	PREDICTED: Glycine max homeobox-leucine zipper protein ANTHOCYANINLESS 2 (LOC100785102), transcript variant X1, mRNA	1.36984	1.55017	1.56063	0.526498	0.72199	0.558346	2.46867	1.30374	0.0426535	1	up	yes
MSTRG.20841	LOC100786159	NM_001254626.2	GO:0016021(integral component of membrane);GO:0016020(membrane)	NA	NA	NA	Glycine max uncharacterized LOC100786159 (LOC100786159), mRNA	0	5.86899	1.34312	0	0	0	3287.97	11.683	1.98603e-06	0.000465914	up	yes
MSTRG.20883	LOC100803831	MSTRG.20883.1;XM_003556079.3;XM_014772615.1	GO:0046916(cellular transition metal ion homeostasis);GO:0030001(metal ion transport);GO:0046914(transition metal ion binding);GO:0005737(cytoplasm);GO:0046872(metal ion binding);GO:0046872(metal ion binding)	NA	NA	NA	PREDICTED: Glycine max uncharacterized LOC100803831 (LOC100803831), transcript variant X1, mRNA	5.10816	4.06577	11.8809	2.25116	3.79516	1.48721	2.75744	1.46333	0.0414642	1	up	yes
MSTRG.20922	LOC100775837	XM_003556112.3	GO:0009505(plant-type cell wall);GO:0009664(plant-type cell wall organization);GO:0004601(peroxidase activity);GO:0042744(hydrogen peroxide catabolic process);GO:0006979(response to oxidative stress);GO:0005576(extracellular region);GO:0098869(cellular oxidant detoxification);GO:0055114(oxidation-reduction process);GO:0016491(oxidoreductase activity);GO:0020037(heme binding);GO:0009506(plasmodesm…	00940(Phenylpropanoid biosynthesis)	K00430	EC:1.11.1.7	PREDICTED: Glycine max peroxidase 12-like (LOC100775837), mRNA	33.9844	159.329	37.8695	34.1771	20.4417	29.8747	2.77807	1.47408	0.0141895	0.620401	up	yes
MSTRG.20936	LOC100781537	XM_003556121.3	GO:0046907(intracellular transport);GO:0007051(spindle organization);GO:0006405(RNA export from nucleus);GO:0008536(Ran GTPase binding);GO:0005096(GTPase activator activity);GO:0000082(G1/S transition of mitotic cell cycle);GO:0006606(protein import into nucleus);GO:0043547(positive regulation of GTPase activity);GO:0006511(ubiquitin-dependent protein catabolic process);GO:0005737(cytoplasm);GO:0…	NA	NA	NA	PREDICTED: Glycine max ran-binding protein 1 homolog b (LOC100781537), mRNA	142.823	151.497	65.1224	68.3885	50.7987	51.3098	2.12405	1.08682	0.0175771	0.7075	up	yes
MSTRG.21006	LOC100818234	XM_003555388.3	GO:0009725(response to hormone);GO:0009734(auxin-activated signaling pathway);GO:0005634(nucleus);GO:0006355(regulation of transcription, DNA-templated);GO:0006351(transcription, DNA-templated);GO:0003677(DNA binding)	NA	NA	NA	PREDICTED: Glycine max auxin response factor 18-like (LOC100818234), mRNA	5.92705	6.09032	6.63076	3.73414	1.30133	1.02361	3.0952	1.63003	0.00788276	0.424469	up	yes
MSTRG.21008	LOC100816641	XM_014772869.1;XM_006606185.1;XM_003556186.3;XM_014772868.1	GO:0001085(RNA polymerase II transcription factor binding);GO:0000977(RNA polymerase II regulatory region sequence-specific DNA binding);GO:0005667(transcription factor complex);GO:0045944(positive regulation of transcription from RNA polymerase II promoter);GO:0001228(transcriptional activator activity, RNA polymerase II transcription regulatory region sequence-specific binding);GO:0003682(chrom…	NA	NA	NA	PREDICTED: Glycine max GATA transcription factor 8-like (LOC100816641), transcript variant X4, mRNA	13.868	5.90562	3.91254	3.55917	3.32676	3.63535	2.24074	1.16398	0.0418495	1	up	yes
MSTRG.21012	LOC100819310	XM_003555390.3	GO:0008289(lipid binding);GO:0005783(endoplasmic reticulum);GO:0016021(integral component of membrane);GO:0016020(membrane)	NA	NA	NA	PREDICTED: Glycine max synaptotagmin-3-like (LOC100819310), mRNA	4.06559	3.9606	2.10747	1.28641	0.589716	1.83038	2.7036	1.43488	0.0419943	1	up	yes
MSTRG.21075	LOC106797705	MSTRG.21075.1	NA	NA	NA	NA		1.049	0.579586	0.85558	0.103903	0.087777	0.153155	6.80883	2.76741	0.00075511	0.0736827	up	yes
MSTRG.21105	LOC102663848	XM_014772338.1	NA	NA	NA	NA	PREDICTED: Glycine max probable disease resistance protein RF45 (LOC102663848), mRNA	7.95303	7.97744	8.22605	0	0	0	22767.6	14.4747	1.09423e-42	5.87254e-39	up	yes
MSTRG.21370	LOC100793761	XM_003555563.3	GO:0016021(integral component of membrane);GO:0016020(membrane)	NA	NA	NA	PREDICTED: Glycine max formin-like protein 11 (LOC100793761), mRNA	2.30231	1.4942	2.23203	0.861955	0.751074	0.668607	2.62086	1.39004	0.0302952	0.983404	up	yes
MSTRG.2154	LOC100527363	NM_001248074.2	NA	NA	NA	NA	Glycine max uncharacterized LOC100527363 (LOC100527363), mRNA	3.03326	2.54475	3.10111	0.151848	0.456537	1.50575	3.92482	1.97263	0.0284597	0.951641	up	yes
MSTRG.21542	LOC100797600	XM_003521858.3	GO:0006664(glycolipid metabolic process);GO:0046527(glucosyltransferase activity);GO:0012505(endomembrane system);GO:0016021(integral component of membrane);GO:0016020(membrane)	00514(Other types of O-glycan biosynthesis)	K13667	EC:2.4.1.-	PREDICTED: Glycine max protein O-glucosyltransferase 1-like (LOC100797600), mRNA	4.0391	4.2648	4.5143	2.19483	1.07728	1.06772	2.95283	1.5621	0.0153688	0.648942	up	yes
MSTRG.21551	LOC100802560	XM_014773429.1	GO:0055114(oxidation-reduction process);GO:0016491(oxidoreductase activity)	00902(Monoterpenoid biosynthesis)	K15095	EC:1.1.1.208	PREDICTED: Glycine max (+)-neomenthol dehydrogenase-like (LOC100802560), mRNA	4.33801	3.78749	4.2332	1.41369	0.306884	1.79838	3.42993	1.77818	0.0255779	0.898182	up	yes
MSTRG.21570	LOC100818372	XM_003521236.3;XM_006576296.2	GO:0008289(lipid binding);GO:0043565(sequence-specific DNA binding);GO:0005634(nucleus);GO:0006355(regulation of transcription, DNA-templated);GO:0003677(DNA binding);GO:0003677(DNA binding)	NA	NA	NA	PREDICTED: Glycine max homeobox-leucine zipper protein ANTHOCYANINLESS 2 (LOC100818372), transcript variant X2, mRNA	2.00298	2.78305	2.37833	1.05081	0.922887	1.08595	2.32795	1.21906	0.0448185	1	up	yes
MSTRG.2158	LOC106794901	XM_014762813.1	NA	NA	NA	NA	PREDICTED: Glycine max cytochrome P450 71D8-like (LOC106794901), mRNA	1.24018	1.23738	0.567162	0.484301	0.146032	0.372178	3.03975	1.60395	0.0483266	1	up	yes
MSTRG.2159	LOC100776660	XM_003535124.3	GO:0016020(membrane);GO:0044550(secondary metabolite biosynthetic process);GO:0016709(oxidoreductase activity, acting on paired donors, with incorporation or reduction of molecular oxygen, NAD(P)H as one donor, and incorporation of one atom of oxygen);GO:0004497(monooxygenase activity);GO:0055114(oxidation-reduction process);GO:0016491(oxidoreductase activity);GO:0016021(integral component of mem…	NA	NA	NA	PREDICTED: Glycine max cytochrome P450 71D8-like (LOC100776660), mRNA	4.66703	4.17315	1.9707	1.29279	0.567012	1.61547	3.07884	1.62239	0.0257784	0.902272	up	yes
MSTRG.2160	LOC100775581	XM_003535123.3	GO:0016020(membrane);GO:0044550(secondary metabolite biosynthetic process);GO:0016709(oxidoreductase activity, acting on paired donors, with incorporation or reduction of molecular oxygen, NAD(P)H as one donor, and incorporation of one atom of oxygen);GO:0004497(monooxygenase activity);GO:0055114(oxidation-reduction process);GO:0016491(oxidoreductase activity);GO:0016021(integral component of mem…	NA	NA	NA	PREDICTED: Glycine max cytochrome P450 71D8-like (LOC100775581), mRNA	2.49654	2.33675	1.21033	0.671588	0.278723	0.672759	3.68648	1.88224	0.0118781	0.551136	up	yes
MSTRG.2161	LOC100777197	XM_014763114.1	GO:0016020(membrane);GO:0044550(secondary metabolite biosynthetic process);GO:0016709(oxidoreductase activity, acting on paired donors, with incorporation or reduction of molecular oxygen, NAD(P)H as one donor, and incorporation of one atom of oxygen);GO:0004497(monooxygenase activity);GO:0055114(oxidation-reduction process);GO:0016491(oxidoreductase activity);GO:0016021(integral component of mem…	NA	NA	NA	PREDICTED: Glycine max cytochrome P450 71D8-like (LOC100777197), mRNA	1.81298	2.35947	1.08074	0.400818	0.197608	0.676029	4.06598	2.0236	0.010982	0.52158	up	yes
MSTRG.2162	LOC100785423	XM_003537160.3	GO:0016020(membrane);GO:0044550(secondary metabolite biosynthetic process);GO:0016709(oxidoreductase activity, acting on paired donors, with incorporation or reduction of molecular oxygen, NAD(P)H as one donor, and incorporation of one atom of oxygen);GO:0004497(monooxygenase activity);GO:0055114(oxidation-reduction process);GO:0016491(oxidoreductase activity);GO:0016021(integral component of mem…	NA	NA	NA	PREDICTED: Glycine max cytochrome P450 71D8-like (LOC100785423), mRNA	2.01598	2.06336	0.985202	0.657522	0.254738	0.521908	3.52278	1.81671	0.0177141	0.709797	up	yes
MSTRG.2163	LOC100788264	XM_003537164.3	GO:0016020(membrane);GO:0044550(secondary metabolite biosynthetic process);GO:0016709(oxidoreductase activity, acting on paired donors, with incorporation or reduction of molecular oxygen, NAD(P)H as one donor, and incorporation of one atom of oxygen);GO:0004497(monooxygenase activity);GO:0055114(oxidation-reduction process);GO:0016491(oxidoreductase activity);GO:0016021(integral component of mem…	NA	NA	NA	PREDICTED: Glycine max cytochrome P450 71D8-like (LOC100788264), mRNA	2.4677	2.42473	1.32501	0.687605	0.287102	0.601363	3.91902	1.97049	0.00772575	0.420942	up	yes
MSTRG.21667	LOC100807691	MSTRG.21667.1;XM_003521935.3	GO:0043231(intracellular membrane-bounded organelle);GO:0008152(metabolic process);GO:0080044(quercetin 7-O-glucosyltransferase activity);GO:0080043(quercetin 3-O-glucosyltransferase activity);GO:0016758(transferase activity, transferring hexosyl groups);GO:0016757(transferase activity, transferring glycosyl groups);GO:0016740(transferase activity)	NA	NA	NA	PREDICTED: Glycine max UDP-glycosyltransferase 72D1-like (LOC100807691), mRNA	27.3066	27.433	13.9435	9.5639	6.11765	3.2891	3.67788	1.87887	0.000326534	0.0368938	up	yes
MSTRG.21677	LOC100790740	XM_003522001.3	GO:0043547(positive regulation of GTPase activity);GO:0015031(protein transport);GO:0006886(intracellular protein transport);GO:0006810(transport);GO:0031205(endoplasmic reticulum Sec complex);GO:0005784(Sec61 translocon complex);GO:0031204(posttranslational protein targeting to membrane, translocation);GO:0005086(ARF guanyl-nucleotide exchange factor activity);GO:0015450(P-P-bond-hydrolysis-driv…	03060(Protein export);04141(Protein processing in endoplasmic reticulum);04145(Phagosome)	K09481	NA	PREDICTED: Glycine max protein transport protein Sec61 subunit beta-like (LOC100790740), mRNA	23.8266	3.12555	3.06741	3.29612	2.68812	2.02076	3.74855	1.90633	0.0305049	0.988219	up	yes
MSTRG.21866	LOC100809138	XM_003522045.3	GO:0003333(amino acid transmembrane transport);GO:0015171(amino acid transmembrane transporter activity);GO:0005886(plasma membrane);GO:0016021(integral component of membrane);GO:0016020(membrane)	04075(Plant hormone signal transduction)	K13946	NA	PREDICTED: Glycine max auxin transporter-like protein 4 (LOC100809138), mRNA	1.671	1.54191	0.665865	0.163655	0.549611	0.390032	3.48924	1.80291	0.0255371	0.897731	up	yes
MSTRG.2196	LOC100784527	NM_001255531.1	GO:0001085(RNA polymerase II transcription factor binding);GO:0000977(RNA polymerase II regulatory region sequence-specific DNA binding);GO:0005667(transcription factor complex);GO:0045944(positive regulation of transcription from RNA polymerase II promoter);GO:0001228(transcriptional activator activity, RNA polymerase II transcription regulatory region sequence-specific binding);GO:0003682(chrom…	NA	NA	NA	Glycine max GATA transcription factor 1-like (LOC100784527), mRNA	4.47179	3.82499	5.26248	2.3375	1.44444	1.67926	2.46094	1.29921	0.0419767	1	up	yes
MSTRG.2208	LOC100818345	XM_003535197.3	GO:0050661(NADP binding);GO:0004499(N,N-dimethylaniline monooxygenase activity);GO:0050660(flavin adenine dinucleotide binding);GO:0004497(monooxygenase activity);GO:0055114(oxidation-reduction process);GO:0016491(oxidoreductase activity)	00380(Tryptophan metabolism)	K11816	EC:1.14.13.168	PREDICTED: Glycine max probable indole-3-pyruvate monooxygenase YUCCA3 (LOC100818345), mRNA	2.0561	2.16116	2.52207	0.658911	0.635399	0.835768	3.1102	1.63701	0.0163898	0.676625	up	yes
MSTRG.2211		MSTRG.2211.1	NA	NA	NA	NA		6.70989	7.71163	2.34803	1.37906	1.5641	1.7203	3.60694	1.85077	0.00830638	0.439201	up	yes
MSTRG.22120	LOC100803262	XM_003521041.3	GO:0001085(RNA polymerase II transcription factor binding);GO:0000977(RNA polymerase II regulatory region sequence-specific DNA binding);GO:0005667(transcription factor complex);GO:0045944(positive regulation of transcription from RNA polymerase II promoter);GO:0001228(transcriptional activator activity, RNA polymerase II transcription regulatory region sequence-specific binding);GO:0003682(chrom…	NA	NA	NA	PREDICTED: Glycine max GATA transcription factor 2-like (LOC100803262), mRNA	1.33436	1.51252	0.973736	0.118585	0.1197	0.589185	4.31603	2.10971	0.0192511	0.750668	up	yes
MSTRG.22207	LOC100807153	MSTRG.22207.1	NA	NA	NA	NA		0.722159	1.19452	0	0	0	0	747.022	9.54501	1.75399e-05	0.00275514	up	yes
MSTRG.22209	LOC547822	MSTRG.22209.1;NM_001251545.1	GO:0008810(cellulase activity);GO:0005773(vacuole);GO:0008152(metabolic process);GO:0016798(hydrolase activity, acting on glycosyl bonds);GO:0004553(hydrolase activity, hydrolyzing O-glycosyl compounds);GO:0005975(carbohydrate metabolic process);GO:0030247(polysaccharide binding);GO:0046658(anchored component of plasma membrane);GO:0005618(cell wall);GO:0006952(defense response);GO:0016787(hydrol…	NA	NA	NA	Glycine max beta-1,3-endoglucanase (LOC547822), mRNA	21.7876	25.026	27.8485	12.7149	3.73488	3.93002	3.67704	1.87854	0.000354004	0.0395808	up	yes
MSTRG.22306	LOC100787899	XM_003521181.3	GO:0000790(nuclear chromatin);GO:0006342(chromatin silencing);GO:0003677(DNA binding);GO:0005694(chromosome);GO:0000786(nucleosome);GO:0046982(protein heterodimerization activity);GO:0005634(nucleus)	NA	NA	NA	PREDICTED: Glycine max histone H2AX (LOC100787899), mRNA	68.7789	51.9189	56.1403	31.616	30.1251	20.5931	2.14981	1.10421	0.00774763	0.421422	up	yes
MSTRG.22375	LOC100810013	XM_003521220.3	GO:0009734(auxin-activated signaling pathway);GO:0005634(nucleus);GO:0006355(regulation of transcription, DNA-templated);GO:0006351(transcription, DNA-templated)	04075(Plant hormone signal transduction)	K14484	NA	PREDICTED: Glycine max auxin-induced protein AUX28 (LOC100810013), mRNA	5.53835	3.8539	3.15079	1.81184	1.0383	1.46908	2.8871	1.52962	0.0254561	0.895859	up	yes
MSTRG.22456	LOC100798307	MSTRG.22456.1;XM_003521282.3	GO:0005524(ATP binding);GO:0000166(nucleotide binding)	03040(Spliceosome);04141(Protein processing in endoplasmic reticulum);04144(Endocytosis)	K03283	NA	PREDICTED: Glycine max heat shock cognate 70 kDa protein 2 (LOC100798307), mRNA	156.001	0.574107	122.943	15.4147	3.01682	0.220753	14.9839	3.90534	0.00403005	0.263229	up	yes
MSTRG.22504	LOC100810346	XM_003520596.3;XM_006576946.2	NA	NA	NA	NA	PREDICTED: Glycine max interactor of constitutive active ROPs 2, chloroplastic-like (LOC100810346), transcript variant X1, mRNA	4.0899	4.30146	3.36788	2.05437	1.66381	1.44796	2.28199	1.1903	0.0402146	1	up	yes
MSTRG.22627	LOC100527779	NM_001250339.2	GO:0022625(cytosolic large ribosomal subunit);GO:0005840(ribosome);GO:0006412(translation);GO:0003735(structural constituent of ribosome);GO:0005622(intracellular)	03010(Ribosome)	K02912	NA	Glycine max uncharacterized LOC100527779 (LOC100527779), mRNA	16.8739	21.4971	21.4841	6.87086	10.9608	10.8929	2.06647	1.04717	0.0499216	1	up	yes
MSTRG.22644	LOC100788969	XM_006577028.2;MSTRG.22644.2;XM_003521434.3	NA	NA	NA	NA	PREDICTED: Glycine max uncharacterized LOC100788969 (LOC100788969), transcript variant X2, mRNA	11.652	11.3801	12.1936	2.06405	2.09585	4.22102	4.10625	2.03782	0.000298822	0.0342433	up	yes
MSTRG.22810	LOC100811279	XM_003521560.3	NA	NA	NA	NA	PREDICTED: Glycine max short-chain dehydrogenase reductase 3b-like (LOC100811279), mRNA	10.3823	13.9287	12.1337	0.103149	3.03592	3.78061	5.15904	2.3671	0.00765184	0.419042	up	yes
MSTRG.22843	LOC100306495	XR_001387600.1	NA	NA	NA	NA	PREDICTED: Glycine max uncharacterized LOC100306495 (LOC100306495), ncRNA	8.12107	8.46094	9.79869	1.5696	4.22829	2.96456	2.97105	1.57097	0.0268562	0.923368	up	yes
MSTRG.22862	LOC100306660	NM_001251396.1	NA	NA	NA	NA	Glycine max uncharacterized LOC100306660 (LOC100306660), mRNA	0	14.2908	14.4976	0	0	0	5727.33	12.4836	3.66942e-07	0.000116989	up	yes
MSTRG.22885	LOC100803974	NM_001254014.2	GO:0003824(catalytic activity)	NA	NA	NA	Glycine max epoxide hydrolase 2-like (LOC100803974), mRNA	15.3793	5.3669	14.6672	4.21766	2.9353	4.74286	2.90868	1.54036	0.0124223	0.569835	up	yes
MSTRG.22915	LOC100820343	XM_006577186.2;NM_001289288.1	GO:0008299(isoprenoid biosynthetic process);GO:0006629(lipid metabolic process);GO:0005737(cytoplasm);GO:0005829(cytosol);GO:0005524(ATP binding);GO:0000166(nucleotide binding);GO:0016310(phosphorylation);GO:0016301(kinase activity);GO:0016125(sterol metabolic process);GO:0016740(transferase activity);GO:0004496(mevalonate kinase activity);GO:0006694(steroid biosynthetic process);GO:0008202(stero…	00900(Terpenoid backbone biosynthesis);04146(Peroxisome);04146(Peroxisome)	K00869	EC:2.7.1.36	Glycine max mevalonate kinase-like (LOC100820343), mRNA	9.13338	7.63615	5.65246	3.25238	3.93924	2.13759	2.42134	1.27581	0.0293659	0.969829	up	yes
MSTRG.22934	LOC100782762	XM_006577202.2	GO:0005829(cytosol)	NA	NA	NA	PREDICTED: Glycine max uncharacterized LOC100782762 (LOC100782762), mRNA	8.19979	0.099228	0.111948	0.13087	0.500871	0.132838	11.0319	3.46361	0.0100534	0.498813	up	yes
MSTRG.23007	LOC100805566	XM_006577263.2;MSTRG.23007.2	NA	NA	NA	NA	PREDICTED: Glycine max uncharacterized LOC100805566 (LOC100805566), mRNA	2.7909	2.7978	2.9427	0.598842	1.52017	0.792946	2.9154	1.54369	0.0218256	0.809854	up	yes
MSTRG.23307	LOC100805062	XM_006577931.2	NA	NA	NA	NA	PREDICTED: Glycine max uncharacterized LOC100805062 (LOC100805062), mRNA	0.981459	0.867039	0	0	0	0	718.053	9.48795	1.70754e-05	0.00269532	up	yes
MSTRG.2336	LOC100811929	MSTRG.2336.1;MSTRG.2336.2;XM_003535286.3;XM_006589070.2	GO:0016021(integral component of membrane);GO:0016020(membrane);GO:0016020(membrane)	NA	NA	NA	PREDICTED: Glycine max formin-like protein 11 (LOC100811929), transcript variant X2, mRNA	5.28976	5.51809	5.57488	1.91942	2.12009	1.42495	2.99963	1.58478	0.00144532	0.121516	up	yes
MSTRG.2349	LOC100805013	NM_001254110.2	GO:0034399(nuclear periphery);GO:0030687(preribosome, large subunit precursor);GO:0006364(rRNA processing);GO:0005730(nucleolus);GO:0042273(ribosomal large subunit biogenesis)	NA	NA	NA	Glycine max probable rRNA-processing protein EBP2 homolog (LOC100805013), mRNA	12.2371	10.1064	0.515165	0.328666	0.391217	0.212135	24.7986	4.63218	7.23859e-06	0.00132437	up	yes
MSTRG.23561	LOC100817159	XM_003522587.3	GO:0055114(oxidation-reduction process);GO:0016491(oxidoreductase activity);GO:0046872(metal ion binding)	NA	NA	NA	PREDICTED: Glycine max probable inactive 2-oxoglutarate-dependent dioxygenase AOP2 (LOC100817159), mRNA	1.47169	2.08078	0.7104	0.232496	0.343941	0.308754	4.72671	2.24084	0.00566408	0.342193	up	yes
MSTRG.23635	LOC100305974	NM_001248799.2	NA	NA	NA	NA	Glycine max uncharacterized LOC100305974 (LOC100305974), mRNA	33.3333	37.0878	37.4807	0.307651	6.3627	0.271688	15.8308	3.98466	9.3847e-05	0.0125393	up	yes
MSTRG.23998	LOC102662789	XM_006578394.2	NA	NA	NA	NA	PREDICTED: Glycine max uncharacterized LOC102662789 (LOC102662789), mRNA	1.71409	0	2.00615	0	0	0	2185.9	11.094	2.61474e-06	0.000576694	up	yes
MSTRG.24125	LOC100305516	NM_001249541.2	NA	NA	NA	NA	Glycine max uncharacterized LOC100305516 (LOC100305516), mRNA	2.01042	3.04779	2.5173	0.977476	0.947057	0.786642	2.79004	1.48029	0.0441651	1	up	yes
MSTRG.2417	LOC100787707	XM_006589135.2	GO:1903506(regulation of nucleic acid-templated transcription);GO:0003713(transcription coactivator activity)	NA	NA	NA	PREDICTED: Glycine max GRF1-interacting factor 1-like (LOC100787707), mRNA	14.3992	5.08235	14.6842	5.49805	5.30149	2.69546	2.5163	1.3313	0.0280275	0.946029	up	yes
MSTRG.24549	LOC100789693	XM_014774975.1;XM_003523363.3	GO:0016624(oxidoreductase activity, acting on the aldehyde or oxo group of donors, disulfide as acceptor);GO:0055114(oxidation-reduction process);GO:0008152(metabolic process);GO:0008152(metabolic process)	00640(Propanoate metabolism);00280(Valine, leucine and isoleucine degradation);00280(Valine, leucine and isoleucine degradation)	K00166	EC:1.2.4.4	PREDICTED: Glycine max 2-oxoisovalerate dehydrogenase subunit alpha 2, mitochondrial (LOC100789693), transcript variant X1, mRNA	3.32923	3.79096	4.99904	1.66188	0.975111	1.6193	2.80195	1.48643	0.0226167	0.828343	up	yes
MSTRG.24551	LOC100791820	XM_003523366.3	NA	NA	NA	NA	PREDICTED: Glycine max uncharacterized LOC100791820 (LOC100791820), mRNA	3.96023	2.11621	2.61087	0.480887	0.550446	0.327362	6.33909	2.66427	0.000258193	0.0299067	up	yes
MSTRG.24582	LOC100780980	XM_014774980.1;XM_003522525.3;XM_014774979.1	GO:0005773(vacuole);GO:0004565(beta-galactosidase activity);GO:0008152(metabolic process);GO:0016798(hydrolase activity, acting on glycosyl bonds);GO:0004553(hydrolase activity, hydrolyzing O-glycosyl compounds);GO:0005975(carbohydrate metabolic process);GO:0005618(cell wall);GO:0016787(hydrolase activity);GO:0016787(hydrolase activity)	NA	NA	NA	PREDICTED: Glycine max beta-galactosidase 16-like (LOC100780980), transcript variant X3, mRNA	3.98336	3.94972	2.65766	1.16982	1.35613	0.738237	3.27082	1.70965	0.00591835	0.353574	up	yes
MSTRG.24748	LOC102668998	XM_006579663.2	NA	NA	NA	NA	PREDICTED: Glycine max protein FON2 SPARE1 (LOC102668998), mRNA	3.35785	0	3.64013	0	0	0	2327.74	11.1847	2.374e-06	0.000530868	up	yes
MSTRG.2475	LOC100811789;LOC100527661	MSTRG.2475.1;MSTRG.2475.2;MSTRG.2475.3;NM_001248681.2;XM_003536129.3	GO:0046658(anchored component of plasma membrane);GO:0009055(electron carrier activity);GO:0046872(metal ion binding)	NA	NA	NA	Glycine max uncharacterized LOC100527661 (LOC100527661), mRNA;PREDICTED: Glycine max protein yippee-like At4g27745 (LOC100811789), mRNA	6.35572	3.41129	3.76279	0.748081	1.07074	2.04765	3.40779	1.76884	0.00761423	0.418406	up	yes
MSTRG.24853	LOC100813821	MSTRG.24853.1;MSTRG.24853.2;XM_006579479.2;XM_003524874.3	GO:0008152(metabolic process);GO:0016491(oxidoreductase activity);GO:0055114(oxidation-reduction process);GO:0055114(oxidation-reduction process)	00250(Alanine, aspartate and glutamate metabolism);00330(Arginine and proline metabolism);00330(Arginine and proline metabolism)	K00294	EC:1.2.1.88	PREDICTED: Glycine max probable aldehyde dehydrogenase (LOC100813821), transcript variant X2, mRNA	16.3396	14.4707	14.2705	6.77147	5.54028	5.76533	2.48319	1.31219	0.00273842	0.202247	up	yes
MSTRG.24952	LOC100779940	NM_001255614.1;MSTRG.24952.2	GO:0030570(pectate lyase activity);GO:0016829(lyase activity);GO:0045490(pectin catabolic process);GO:0046872(metal ion binding)	00040(Pentose and glucuronate interconversions)	K01728	EC:4.2.2.2	Glycine max probable pectate lyase 22-like (LOC100779940), mRNA	38.2858	37.7715	18.9552	12.4233	15.2379	16.3658	2.15853	1.11005	0.0138983	0.613066	up	yes
MSTRG.24991	LOC102663212	XM_006580589.2	NA	NA	NA	NA	PREDICTED: Glycine max uncharacterized LOC102663212 (LOC102663212), mRNA	1.78049	1.49033	1.52877	0.290678	0.401307	0.269958	4.92079	2.29889	0.00175433	0.141217	up	yes
MSTRG.25035	LOC100798361	MSTRG.25035.1;MSTRG.25035.2;XM_003525762.3	NA	NA	NA	NA	PREDICTED: Glycine max 14 kDa proline-rich protein DC2.15-like (LOC100798361), mRNA	36.594	46.0982	39.276	21.4611	10.8873	24.5483	2.11921	1.08353	0.0174683	0.705767	up	yes
MSTRG.25129	LOC100777804	MSTRG.25129.1;XM_014775524.1	GO:0030154(cell differentiation);GO:0006357(regulation of transcription from RNA polymerase II promoter);GO:0044212(transcription regulatory region DNA binding);GO:0043565(sequence-specific DNA binding);GO:0001135(transcription factor activity, RNA polymerase II transcription factor recruiting);GO:0005634(nucleus);GO:0000981(RNA polymerase II transcription factor activity, sequence-specific DNA b…	NA	NA	NA	PREDICTED: Glycine max myb-related protein 315-like (LOC100777804), mRNA	2.80042	0.617223	3.49447	0.766588	0.910563	0.754619	2.77845	1.47428	0.0453915	1	up	yes
MSTRG.25182		MSTRG.25182.1	NA	NA	NA	NA		1.30448	1.06176	1.24847	0.146479	0.284097	0.198616	5.55141	2.47285	0.0019006	0.149637	up	yes
MSTRG.25217	LOC100798888	XM_003525763.3	GO:0016021(integral component of membrane);GO:0016020(membrane)	NA	NA	NA	PREDICTED: Glycine max uncharacterized LOC100798888 (LOC100798888), mRNA	6.56266	7.45731	6.87571	1.77669	2.70366	1.43431	3.54755	1.82682	0.00258619	0.194121	up	yes
MSTRG.25261		MSTRG.25261.1	NA	NA	NA	NA		3.46549	3.08346	4.64352	1.32136	0.867876	2.15935	2.51025	1.32783	0.0328711	1	up	yes
MSTRG.25536	LOC100786348	XM_006580057.2	GO:0045492(xylan biosynthetic process)	NA	NA	NA	PREDICTED: Glycine max glucuronoxylan 4-O-methyltransferase 3-like (LOC100786348), mRNA	2.59546	1.71111	1.66916	0	0	0	1950.22	10.9294	1.04044e-13	1.24086e-10	up	yes
MSTRG.25685	LOC100499869	NM_001250241.2	GO:0046658(anchored component of plasma membrane);GO:0009055(electron carrier activity)	NA	NA	NA	Glycine max uncharacterized LOC100499869 (LOC100499869), mRNA	0.337441	3.43034	71.6706	0.737311	5.31124	0.212792	11.7942	3.56	0.0130516	0.586157	up	yes
MSTRG.25907	LOC100810946	NM_001254378.2	GO:0034219(carbohydrate transmembrane transport);GO:0008643(carbohydrate transport);GO:0051119(sugar transmembrane transporter activity);GO:0016021(integral component of membrane);GO:0005886(plasma membrane);GO:0006810(transport);GO:0016020(membrane)	NA	NA	NA	Glycine max bidirectional sugar transporter SWEET13-like (LOC100810946), mRNA	0.784702	1.67149	13.0826	1.09216	1.25179	0.603511	5.12262	2.35688	0.0138814	0.613066	up	yes
MSTRG.25951	LOC100792189	XM_003525341.3	GO:0051260(protein homooligomerization)	NA	NA	NA	PREDICTED: Glycine max BTB/POZ domain-containing protein At5g41330-like (LOC100792189), mRNA	8.7276	9.69078	0	0	0	0	9551.99	13.2216	1.41255e-07	5.61551e-05	up	yes
MSTRG.26076	LOC100794295	XM_006580420.2	GO:0008152(metabolic process);GO:0016798(hydrolase activity, acting on glycosyl bonds);GO:0004553(hydrolase activity, hydrolyzing O-glycosyl compounds);GO:0005975(carbohydrate metabolic process);GO:0030247(polysaccharide binding);GO:0046658(anchored component of plasma membrane);GO:0016787(hydrolase activity)	NA	NA	NA	PREDICTED: Glycine max glucan endo-1,3-beta-glucosidase 13 (LOC100794295), mRNA	9.98613	9.89469	11.9209	4.4542	4.48037	3.32297	2.58838	1.37205	0.00419314	0.270587	up	yes
MSTRG.26100	LOC100775481	XM_003525224.3	NA	NA	NA	NA	PREDICTED: Glycine max probable protein ABIL5 (LOC100775481), mRNA	1.86739	2.43488	1.23699	0.136017	0.234602	0.527024	5.94266	2.57111	0.00259892	0.194623	up	yes
MSTRG.26114	LOC100782090	XM_014775882.1	NA	NA	NA	NA	PREDICTED: Glycine max leucine-rich repeat extensin-like protein 4 (LOC100782090), mRNA	4.6944	4.7576	3.93679	2.21698	1.8776	2.382	2.05625	1.04001	0.0442325	1	up	yes
MSTRG.26115	LOC100782090	MSTRG.26115.2;MSTRG.26115.3;MSTRG.26115.1;MSTRG.26115.4;MSTRG.26115.6;MSTRG.26115.5;MSTRG.26115.7;MSTRG.26115.8	NA	NA	NA	NA		3.68039	3.56106	4.65462	1.30845	1.1309	1.18079	3.18598	1.67174	0.0151413	0.643225	up	yes
MSTRG.26224	LOC100820554	MSTRG.26224.1;XM_003525137.3	GO:0032259(methylation);GO:0008757(S-adenosylmethionine-dependent methyltransferase activity);GO:0008168(methyltransferase activity);GO:0005737(cytoplasm);GO:0008152(metabolic process);GO:0000234(phosphoethanolamine N-methyltransferase activity);GO:0006656(phosphatidylcholine biosynthetic process)	00564(Glycerophospholipid metabolism)	K05929	EC:2.1.1.103	PREDICTED: Glycine max phosphoethanolamine N-methyltransferase (LOC100820554), mRNA	42.1894	29.9503	28.0315	17.8209	16.2593	9.37782	2.31749	1.21257	0.00542984	0.331148	up	yes
MSTRG.26301	LOC100812035	XR_001388958.1;XR_414542.2	NA	NA	NA	NA	PREDICTED: Glycine max uncharacterized LOC100812035 (LOC100812035), transcript variant X2, ncRNA	0.976079	1.18787	1.1772	0.363646	0.261664	0.328678	3.46376	1.79234	0.00578106	0.347483	up	yes
MSTRG.26494	LOC100787276	XM_003528250.3	GO:0016747(transferase activity, transferring acyl groups other than amino-acyl groups);GO:0016740(transferase activity)	NA	NA	NA	PREDICTED: Glycine max uncharacterized acetyltransferase At3g50280-like (LOC100787276), mRNA	4.85788	2.80052	3.20282	0	0	0	5068.03	12.3072	2.08071e-18	3.35005e-15	up	yes
MSTRG.26625	LOC100780478	XM_003526133.3	GO:0018107(peptidyl-threonine phosphorylation);GO:0018105(peptidyl-serine phosphorylation);GO:0004674(protein serine/threonine kinase activity);GO:0035556(intracellular signal transduction);GO:0007165(signal transduction);GO:0005622(intracellular);GO:0005524(ATP binding);GO:0000166(nucleotide binding);GO:0016310(phosphorylation);GO:0016301(kinase activity);GO:0006468(protein phosphorylation);GO:0…	NA	NA	NA	PREDICTED: Glycine max CBL-interacting serine/threonine-protein kinase 25-like (LOC100780478), mRNA	36.2957	45.9802	0	0	0	0	43875.7	15.4211	6.53887e-09	3.89922e-06	up	yes
MSTRG.26718	LOC100814719	XM_003526398.3	GO:0008152(metabolic process);GO:0016798(hydrolase activity, acting on glycosyl bonds);GO:0004553(hydrolase activity, hydrolyzing O-glycosyl compounds);GO:0005975(carbohydrate metabolic process);GO:0030247(polysaccharide binding);GO:0046658(anchored component of plasma membrane);GO:0016787(hydrolase activity)	00500(Starch and sucrose metabolism)	K19893	EC:3.2.1.39	PREDICTED: Glycine max glucan endo-1,3-beta-glucosidase 5-like (LOC100814719), mRNA	5.0719	1.37675	1.36417	0.854568	0.966924	0.806455	2.95184	1.56162	0.0414967	1	up	yes
MSTRG.26872	LOC100782113	XM_003526504.3	GO:0016747(transferase activity, transferring acyl groups other than amino-acyl groups)	NA	NA	NA	PREDICTED: Glycine max protein ECERIFERUM 1-like (LOC100782113), mRNA	2.29211	1.75154	1.74224	0.741372	0.747469	0.359371	3.13885	1.65024	0.0199188	0.765828	up	yes
MSTRG.26892	LOC100789380	MSTRG.26892.1;XM_003526518.3	GO:0046983(protein dimerization activity)	NA	NA	NA	PREDICTED: Glycine max transcription factor bHLH94-like (LOC100789380), mRNA	20.903	25.0343	18.7978	11.1593	4.56962	8.42087	2.67186	1.41785	0.00318034	0.222148	up	yes
MSTRG.26956	LOC100814186	XM_003526563.3	NA	NA	NA	NA	PREDICTED: Glycine max uncharacterized LOC100814186 (LOC100814186), mRNA	5.90133	5.51728	7.86498	3.45287	1.89825	2.72693	2.36048	1.23908	0.0335785	1	up	yes
MSTRG.26972		MSTRG.26972.1	NA	NA	NA	NA		0	0.934927	1.11	0	0	0	961.754	9.90952	1.06799e-05	0.00182927	up	yes
[truncated: 164 more rows]

## Sheet: Table S7
Table S7. WT_AVSG7L1_A_Gene_differential_expression
[truncated: 179 more rows]

[truncated: 2 more sheets: Table S8, Table S9]
